# Supplementary material for: Novel approach to quantify mitochondrial content and intrinsic bioenergetic efficiency across organs
Source: Sci Rep. 2020 Oct 19;10:17599. doi: 10.1038/s41598-020-74718-1 (PMC7572412; doi:10.1038/s41598-020-74718-1)
Supplement: Supplementary file 4 — Supplementary Table 3 [file 41598_2020_74718_MOESM4_ESM.xlsx]

## Sheet: 2way ANOVA_Fig 2. C
Within each row	compare columns (simple effects within rows)
Number of families 36
Number of comparisons per family 6
Alpha 0.05
Tukey's multiple comparisons test Mean Diff. 95.00% CI of diff. Significant? Summary Adjusted P Value
Me3
BAT vs. HRT -0.02625 -1.031 to 0.9784 No ns 0.9999
BAT vs. KID 0.3298 -0.6748 to 1.334 No ns 0.8325
BAT vs. LIV 2.117 1.112 to 3.121 Yes **** <0.0001
HRT vs. KID 0.3561 -0.6486 to 1.361 No ns 0.7978
HRT vs. LIV 2.143 1.138 to 3.147 Yes **** <0.0001
KID vs. LIV 1.787 0.7821 to 2.791 Yes **** <0.0001
Pdha1
BAT vs. HRT 0.9210 -0.08361 to 1.926 No ns 0.0857
BAT vs. KID 2.412 1.407 to 3.417 Yes **** <0.0001
BAT vs. LIV 4.035 3.030 to 5.039 Yes **** <0.0001
HRT vs. KID 1.491 0.4863 to 2.496 Yes *** 0.0008
HRT vs. LIV 3.114 2.109 to 4.118 Yes **** <0.0001
KID vs. LIV 1.623 0.6182 to 2.627 Yes *** 0.0002
Pdha2
BAT vs. HRT 6.615 5.610 to 7.620 Yes **** <0.0001
BAT vs. KID 6.113 5.109 to 7.118 Yes **** <0.0001
BAT vs. LIV 3.480 2.476 to 4.485 Yes **** <0.0001
HRT vs. KID -0.5019 -1.507 to 0.5027 No ns 0.5714
HRT vs. LIV -3.135 -4.140 to -2.130 Yes **** <0.0001
KID vs. LIV -2.633 -3.638 to -1.628 Yes **** <0.0001
Pdhb
BAT vs. HRT 1.073 0.06814 to 2.077 Yes * 0.0311
BAT vs. KID 2.319 1.314 to 3.324 Yes **** <0.0001
BAT vs. LIV 4.074 3.069 to 5.078 Yes **** <0.0001
HRT vs. KID 1.246 0.2416 to 2.251 Yes ** 0.0080
HRT vs. LIV 3.001 1.996 to 4.006 Yes **** <0.0001
KID vs. LIV 1.755 0.7503 to 2.759 Yes **** <0.0001
Pdhx
BAT vs. HRT 0.3325 -0.6721 to 1.337 No ns 0.8291
BAT vs. KID 2.265 1.260 to 3.270 Yes **** <0.0001
BAT vs. LIV 3.858 2.854 to 4.863 Yes **** <0.0001
HRT vs. KID 1.933 0.9279 to 2.937 Yes **** <0.0001
HRT vs. LIV 3.526 2.521 to 4.530 Yes **** <0.0001
KID vs. LIV 1.593 0.5887 to 2.598 Yes *** 0.0003
Pdk1
BAT vs. HRT -0.4684 -1.473 to 0.5362 No ns 0.6262
BAT vs. KID 0.9300 -0.07458 to 1.935 No ns 0.0810
BAT vs. LIV 0.6460 -0.3586 to 1.651 No ns 0.3478
HRT vs. KID 1.398 0.3938 to 2.403 Yes ** 0.0021
HRT vs. LIV 1.114 0.1098 to 2.119 Yes * 0.0228
KID vs. LIV -0.2840 -1.289 to 0.7206 No ns 0.8857
Pdk2
BAT vs. HRT 0.1354 -0.8692 to 1.140 No ns 0.9856
BAT vs. KID 1.193 0.1880 to 2.197 Yes * 0.0124
BAT vs. LIV 2.475 1.470 to 3.480 Yes **** <0.0001
HRT vs. KID 1.057 0.05256 to 2.062 Yes * 0.0347
HRT vs. LIV 2.340 1.335 to 3.344 Yes **** <0.0001
KID vs. LIV 1.282 0.2779 to 2.287 Yes ** 0.0059
Pdk3
BAT vs. HRT -0.1663 -1.171 to 0.8384 No ns 0.9739
BAT vs. KID -5.524 -6.529 to -4.520 Yes **** <0.0001
BAT vs. LIV -0.6922 -1.697 to 0.3124 No ns 0.2863
HRT vs. KID -5.358 -6.363 to -4.353 Yes **** <0.0001
HRT vs. LIV -0.5260 -1.531 to 0.4787 No ns 0.5321
KID vs. LIV 4.832 3.827 to 5.837 Yes **** <0.0001
Pdk4
BAT vs. HRT 1.495 0.4901 to 2.499 Yes *** 0.0008
BAT vs. KID 3.492 2.488 to 4.497 Yes **** <0.0001
BAT vs. LIV 5.830 4.825 to 6.835 Yes **** <0.0001
HRT vs. KID 1.998 0.9930 to 3.002 Yes **** <0.0001
HRT vs. LIV 4.335 3.331 to 5.340 Yes **** <0.0001
KID vs. LIV 2.338 1.333 to 3.342 Yes **** <0.0001
Pdp1
BAT vs. HRT -3.929 -4.933 to -2.924 Yes **** <0.0001
BAT vs. KID -2.775 -3.779 to -1.770 Yes **** <0.0001
BAT vs. LIV -2.481 -3.486 to -1.477 Yes **** <0.0001
HRT vs. KID 1.154 0.1492 to 2.158 Yes * 0.0169
HRT vs. LIV 1.447 0.4427 to 2.452 Yes ** 0.0013
KID vs. LIV 0.2935 -0.7111 to 1.298 No ns 0.8755
Pdp2
BAT vs. HRT 4.176 3.171 to 5.180 Yes **** <0.0001
BAT vs. KID 1.796 0.7914 to 2.801 Yes **** <0.0001
BAT vs. LIV 2.917 1.912 to 3.921 Yes **** <0.0001
HRT vs. KID -2.380 -3.384 to -1.375 Yes **** <0.0001
HRT vs. LIV -1.259 -2.264 to -0.2545 Yes ** 0.0072
KID vs. LIV 1.121 0.1161 to 2.125 Yes * 0.0218
Pdpr
BAT vs. HRT 2.398 1.394 to 3.403 Yes **** <0.0001
BAT vs. KID 2.421 1.417 to 3.426 Yes **** <0.0001
BAT vs. LIV 6.406 5.402 to 7.411 Yes **** <0.0001
HRT vs. KID 0.02289 -0.9817 to 1.028 No ns >0.9999
HRT vs. LIV 4.008 3.003 to 5.012 Yes **** <0.0001
KID vs. LIV 3.985 2.980 to 4.989 Yes **** <0.0001
Dlat
BAT vs. HRT 1.195 0.1903 to 2.199 Yes * 0.0122
BAT vs. KID 2.524 1.519 to 3.529 Yes **** <0.0001
BAT vs. LIV 3.113 2.108 to 4.118 Yes **** <0.0001
HRT vs. KID 1.329 0.3246 to 2.334 Yes ** 0.0039
HRT vs. LIV 1.918 0.9135 to 2.923 Yes **** <0.0001
KID vs. LIV 0.5889 -0.4157 to 1.594 No ns 0.4318
Hadha
BAT vs. HRT 0.9860 -0.01864 to 1.991 No ns 0.0566
BAT vs. KID 3.659 2.655 to 4.664 Yes **** <0.0001
BAT vs. LIV 2.841 1.836 to 3.845 Yes **** <0.0001
HRT vs. KID 2.673 1.669 to 3.678 Yes **** <0.0001
HRT vs. LIV 1.855 0.8502 to 2.859 Yes **** <0.0001
KID vs. LIV -0.8185 -1.823 to 0.1861 No ns 0.1545
Bckdha
BAT vs. HRT 1.529 0.5248 to 2.534 Yes *** 0.0006
BAT vs. KID 1.469 0.4640 to 2.473 Yes ** 0.0010
BAT vs. LIV 0.3323 -0.6724 to 1.337 No ns 0.8294
HRT vs. KID -0.06084 -1.065 to 0.9438 No ns 0.9986
HRT vs. LIV -1.197 -2.202 to -0.1925 Yes * 0.0120
KID vs. LIV -1.136 -2.141 to -0.1317 Yes * 0.0193
Bckdhb
BAT vs. HRT 0.4660 -0.5386 to 1.471 No ns 0.6302
BAT vs. KID 0.4631 -0.5415 to 1.468 No ns 0.6348
BAT vs. LIV -0.07905 -1.084 to 0.9256 No ns 0.9970
HRT vs. KID -0.002881 -1.008 to 1.002 No ns >0.9999
HRT vs. LIV -0.5450 -1.550 to 0.4596 No ns 0.5012
KID vs. LIV -0.5422 -1.547 to 0.4625 No ns 0.5058
Bckdk
BAT vs. HRT 0.8383 -0.1663 to 1.843 No ns 0.1388
BAT vs. KID 0.8655 -0.1391 to 1.870 No ns 0.1191
BAT vs. LIV 6.428 5.424 to 7.433 Yes **** <0.0001
HRT vs. KID 0.02717 -0.9774 to 1.032 No ns 0.9999
HRT vs. LIV 5.590 4.585 to 6.595 Yes **** <0.0001
KID vs. LIV 5.563 4.558 to 6.567 Yes **** <0.0001
Bdh1
BAT vs. HRT -3.740 -4.744 to -2.735 Yes **** <0.0001
BAT vs. KID -2.715 -3.720 to -1.711 Yes **** <0.0001
BAT vs. LIV -2.869 -3.874 to -1.865 Yes **** <0.0001
HRT vs. KID 1.024 0.01979 to 2.029 Yes * 0.0437
HRT vs. LIV 0.8704 -0.1343 to 1.875 No ns 0.1158
KID vs. LIV -0.1541 -1.159 to 0.8506 No ns 0.9791
Aco1
BAT vs. HRT 1.466 0.4613 to 2.470 Yes ** 0.0011
BAT vs. KID -3.113 -4.118 to -2.108 Yes **** <0.0001
BAT vs. LIV -4.328 -5.332 to -3.323 Yes **** <0.0001
HRT vs. KID -4.579 -5.584 to -3.574 Yes **** <0.0001
HRT vs. LIV -5.793 -6.798 to -4.789 Yes **** <0.0001
KID vs. LIV -1.214 -2.219 to -0.2099 Yes * 0.0104
Aco2
BAT vs. HRT 0.8324 -0.1723 to 1.837 No ns 0.1434
BAT vs. KID 1.741 0.7368 to 2.746 Yes **** <0.0001
BAT vs. LIV 4.067 3.063 to 5.072 Yes **** <0.0001
HRT vs. KID 0.9090 -0.09558 to 1.914 No ns 0.0922
HRT vs. LIV 3.235 2.230 to 4.240 Yes **** <0.0001
KID vs. LIV 2.326 1.321 to 3.330 Yes **** <0.0001
Idh1
BAT vs. HRT 0.5025 -0.5021 to 1.507 No ns 0.5705
BAT vs. KID -4.201 -5.206 to -3.197 Yes **** <0.0001
BAT vs. LIV -4.782 -5.787 to -3.778 Yes **** <0.0001
HRT vs. KID -4.704 -5.708 to -3.699 Yes **** <0.0001
HRT vs. LIV -5.285 -6.289 to -4.280 Yes **** <0.0001
KID vs. LIV -0.5810 -1.586 to 0.4236 No ns 0.4442
Idh2
BAT vs. HRT -2.291 -3.295 to -1.286 Yes **** <0.0001
BAT vs. KID -1.208 -2.213 to -0.2038 Yes * 0.0109
BAT vs. LIV 1.299 0.2941 to 2.303 Yes ** 0.0051
HRT vs. KID 1.082 0.07762 to 2.087 Yes * 0.0290
HRT vs. LIV 3.589 2.585 to 4.594 Yes **** <0.0001
KID vs. LIV 2.507 1.502 to 3.512 Yes **** <0.0001
Idh3a
BAT vs. HRT 0.8920 -0.1127 to 1.897 No ns 0.1021
BAT vs. KID 2.507 1.503 to 3.512 Yes **** <0.0001
BAT vs. LIV 4.320 3.316 to 5.325 Yes **** <0.0001
HRT vs. KID 1.616 0.6109 to 2.620 Yes *** 0.0002
HRT vs. LIV 3.428 2.424 to 4.433 Yes **** <0.0001
KID vs. LIV 1.813 0.8080 to 2.817 Yes **** <0.0001
Idh3b
BAT vs. HRT 1.473 0.4686 to 2.478 Yes *** 0.0010
BAT vs. KID 2.371 1.367 to 3.376 Yes **** <0.0001
BAT vs. LIV 4.213 3.208 to 5.218 Yes **** <0.0001
HRT vs. KID 0.8983 -0.1064 to 1.903 No ns 0.0983
HRT vs. LIV 2.740 1.735 to 3.744 Yes **** <0.0001
KID vs. LIV 1.842 0.8369 to 2.846 Yes **** <0.0001
Idh3g
BAT vs. HRT 1.275 0.2701 to 2.279 Yes ** 0.0063
BAT vs. KID 2.795 1.791 to 3.800 Yes **** <0.0001
BAT vs. LIV 5.064 4.059 to 6.069 Yes **** <0.0001
HRT vs. KID 1.520 0.5159 to 2.525 Yes *** 0.0006
HRT vs. LIV 3.789 2.785 to 4.794 Yes **** <0.0001
KID vs. LIV 2.269 1.264 to 3.273 Yes **** <0.0001
Glud1
BAT vs. HRT 0.9099 -0.09469 to 1.915 No ns 0.0917
BAT vs. KID -2.094 -3.099 to -1.090 Yes **** <0.0001
BAT vs. LIV -3.131 -4.135 to -2.126 Yes **** <0.0001
HRT vs. KID -3.004 -4.009 to -2.000 Yes **** <0.0001
HRT vs. LIV -4.041 -5.045 to -3.036 Yes **** <0.0001
KID vs. LIV -1.036 -2.041 to -0.03181 Yes * 0.0402
Ogdh
BAT vs. HRT 0.7420 -0.2626 to 1.747 No ns 0.2278
BAT vs. KID 2.009 1.004 to 3.013 Yes **** <0.0001
BAT vs. LIV 4.400 3.395 to 5.405 Yes **** <0.0001
HRT vs. KID 1.267 0.2622 to 2.271 Yes ** 0.0067
HRT vs. LIV 3.658 2.653 to 4.663 Yes **** <0.0001
KID vs. LIV 2.391 1.387 to 3.396 Yes **** <0.0001
Dlst
BAT vs. HRT 0.9581 -0.04654 to 1.963 No ns 0.0679
BAT vs. KID 1.648 0.6434 to 2.653 Yes *** 0.0002
BAT vs. LIV 2.474 1.469 to 3.479 Yes **** <0.0001
HRT vs. KID 0.6899 -0.3147 to 1.695 No ns 0.2892
HRT vs. LIV 1.516 0.5114 to 2.521 Yes *** 0.0007
KID vs. LIV 0.8260 -0.1786 to 1.831 No ns 0.1484
Sucla2
BAT vs. HRT 0.8708 -0.1339 to 1.875 No ns 0.1155
BAT vs. KID 1.760 0.7549 to 2.764 Yes **** <0.0001
BAT vs. LIV 2.829 1.824 to 3.833 Yes **** <0.0001
HRT vs. KID 0.8888 -0.1158 to 1.893 No ns 0.1040
HRT vs. LIV 1.958 0.9534 to 2.963 Yes **** <0.0001
KID vs. LIV 1.069 0.06465 to 2.074 Yes * 0.0318
Suclg1
BAT vs. HRT 0.6530 -0.3516 to 1.658 No ns 0.3380
BAT vs. KID 0.3354 -0.6692 to 1.340 No ns 0.8253
BAT vs. LIV 1.412 0.4069 to 2.416 Yes ** 0.0018
HRT vs. KID -0.3176 -1.322 to 0.6871 No ns 0.8476
HRT vs. LIV 0.7585 -0.2461 to 1.763 No ns 0.2103
KID vs. LIV 1.076 0.07149 to 2.081 Yes * 0.0303
Suclg2
BAT vs. HRT 1.704 0.6993 to 2.709 Yes **** <0.0001
BAT vs. KID -1.345 -2.350 to -0.3406 Yes ** 0.0034
BAT vs. LIV -0.5370 -1.542 to 0.4676 No ns 0.5142
HRT vs. KID -3.049 -4.054 to -2.045 Yes **** <0.0001
HRT vs. LIV -2.241 -3.246 to -1.236 Yes **** <0.0001
KID vs. LIV 0.8082 -0.1964 to 1.813 No ns 0.1632
Sugct
BAT vs. HRT 1.730 0.7250 to 2.734 Yes **** <0.0001
BAT vs. KID -5.467 -6.472 to -4.463 Yes **** <0.0001
BAT vs. LIV -2.508 -3.513 to -1.504 Yes **** <0.0001
HRT vs. KID -7.197 -8.202 to -6.192 Yes **** <0.0001
HRT vs. LIV -4.238 -5.243 to -3.233 Yes **** <0.0001
KID vs. LIV 2.959 1.954 to 3.964 Yes **** <0.0001
Fh1
BAT vs. HRT 0.1884 -0.8162 to 1.193 No ns 0.9628
BAT vs. KID 1.225 0.2208 to 2.230 Yes ** 0.0095
BAT vs. LIV 2.659 1.654 to 3.663 Yes **** <0.0001
HRT vs. KID 1.037 0.03233 to 2.042 Yes * 0.0401
HRT vs. LIV 2.470 1.466 to 3.475 Yes **** <0.0001
KID vs. LIV 1.433 0.4286 to 2.438 Yes ** 0.0015
Mdh1
BAT vs. HRT -1.082 -2.087 to -0.07731 Yes * 0.0291
BAT vs. KID -3.280 -4.285 to -2.275 Yes **** <0.0001
BAT vs. LIV -2.938 -3.942 to -1.933 Yes **** <0.0001
HRT vs. KID -2.198 -3.203 to -1.193 Yes **** <0.0001
HRT vs. LIV -1.856 -2.860 to -0.8510 Yes **** <0.0001
KID vs. LIV 0.3424 -0.6622 to 1.347 No ns 0.8161
Mdh2
BAT vs. HRT -0.4685 -1.473 to 0.5361 No ns 0.6261
BAT vs. KID 0.6624 -0.3422 to 1.667 No ns 0.3252
BAT vs. LIV 2.023 1.019 to 3.028 Yes **** <0.0001
HRT vs. KID 1.131 0.1263 to 2.136 Yes * 0.0202
HRT vs. LIV 2.492 1.487 to 3.497 Yes **** <0.0001
KID vs. LIV 1.361 0.3564 to 2.366 Yes ** 0.0029
Got2
BAT vs. HRT -5.470 -6.475 to -4.466 Yes **** <0.0001
BAT vs. KID -4.561 -5.566 to -3.556 Yes **** <0.0001
BAT vs. LIV -5.246 -6.251 to -4.242 Yes **** <0.0001
HRT vs. KID 0.9091 -0.09548 to 1.914 No ns 0.0921
HRT vs. LIV 0.2238 -0.7808 to 1.228 No ns 0.9398
KID vs. LIV -0.6853 -1.690 to 0.3193 No ns 0.2950
Test details Mean 1 Mean 2 Mean Diff. SE of diff. N1 N2 q DF
Me3
BAT vs. HRT 0.6050 0.6313 -0.02625 0.3899 5 5 0.09519 576.0
BAT vs. KID 0.6050 0.2752 0.3298 0.3899 5 5 1.196 576.0
BAT vs. LIV 0.6050 -1.512 2.117 0.3899 5 5 7.677 576.0
HRT vs. KID 0.6313 0.2752 0.3561 0.3899 5 5 1.291 576.0
HRT vs. LIV 0.6313 -1.512 2.143 0.3899 5 5 7.772 576.0
KID vs. LIV 0.2752 -1.512 1.787 0.3899 5 5 6.480 576.0
Pdha1
BAT vs. HRT 1.842 0.9209 0.9210 0.3899 5 5 3.341 576.0
BAT vs. KID 1.842 -0.5700 2.412 0.3899 5 5 8.748 576.0
BAT vs. LIV 1.842 -2.193 4.035 0.3899 5 5 14.63 576.0
HRT vs. KID 0.9209 -0.5700 1.491 0.3899 5 5 5.407 576.0
HRT vs. LIV 0.9209 -2.193 3.114 0.3899 5 5 11.29 576.0
KID vs. LIV -0.5700 -2.193 1.623 0.3899 5 5 5.886 576.0
Pdha2
BAT vs. HRT 4.052 -2.563 6.615 0.3899 5 5 23.99 576.0
BAT vs. KID 4.052 -2.061 6.113 0.3899 5 5 22.17 576.0
BAT vs. LIV 4.052 0.5719 3.480 0.3899 5 5 12.62 576.0
HRT vs. KID -2.563 -2.061 -0.5019 0.3899 5 5 1.821 576.0
HRT vs. LIV -2.563 0.5719 -3.135 0.3899 5 5 11.37 576.0
KID vs. LIV -2.061 0.5719 -2.633 0.3899 5 5 9.550 576.0
Pdhb
BAT vs. HRT 1.866 0.7936 1.073 0.3899 5 5 3.891 576.0
BAT vs. KID 1.866 -0.4526 2.319 0.3899 5 5 8.411 576.0
BAT vs. LIV 1.866 -2.207 4.074 0.3899 5 5 14.78 576.0
HRT vs. KID 0.7936 -0.4526 1.246 0.3899 5 5 4.520 576.0
HRT vs. LIV 0.7936 -2.207 3.001 0.3899 5 5 10.88 576.0
KID vs. LIV -0.4526 -2.207 1.755 0.3899 5 5 6.365 576.0
Pdhx
BAT vs. HRT 1.614 1.281 0.3325 0.3899 5 5 1.206 576.0
BAT vs. KID 1.614 -0.6511 2.265 0.3899 5 5 8.215 576.0
BAT vs. LIV 1.614 -2.244 3.858 0.3899 5 5 13.99 576.0
HRT vs. KID 1.281 -0.6511 1.933 0.3899 5 5 7.009 576.0
HRT vs. LIV 1.281 -2.244 3.526 0.3899 5 5 12.79 576.0
KID vs. LIV -0.6511 -2.244 1.593 0.3899 5 5 5.779 576.0
Pdk1
BAT vs. HRT 0.2769 0.7453 -0.4684 0.3899 5 5 1.699 576.0
BAT vs. KID 0.2769 -0.6531 0.9300 0.3899 5 5 3.373 576.0
BAT vs. LIV 0.2769 -0.3691 0.6460 0.3899 5 5 2.343 576.0
HRT vs. KID 0.7453 -0.6531 1.398 0.3899 5 5 5.072 576.0
HRT vs. LIV 0.7453 -0.3691 1.114 0.3899 5 5 4.042 576.0
KID vs. LIV -0.6531 -0.3691 -0.2840 0.3899 5 5 1.030 576.0
Pdk2
BAT vs. HRT 0.9508 0.8154 0.1354 0.3899 5 5 0.4911 576.0
BAT vs. KID 0.9508 -0.2418 1.193 0.3899 5 5 4.326 576.0
BAT vs. LIV 0.9508 -1.524 2.475 0.3899 5 5 8.977 576.0
HRT vs. KID 0.8154 -0.2418 1.057 0.3899 5 5 3.834 576.0
HRT vs. LIV 0.8154 -1.524 2.340 0.3899 5 5 8.486 576.0
KID vs. LIV -0.2418 -1.524 1.282 0.3899 5 5 4.652 576.0
Pdk3
BAT vs. HRT -1.596 -1.429 -0.1663 0.3899 5 5 0.6030 576.0
BAT vs. KID -1.596 3.929 -5.524 0.3899 5 5 20.04 576.0
BAT vs. LIV -1.596 -0.9034 -0.6922 0.3899 5 5 2.511 576.0
HRT vs. KID -1.429 3.929 -5.358 0.3899 5 5 19.43 576.0
HRT vs. LIV -1.429 -0.9034 -0.5260 0.3899 5 5 1.908 576.0
KID vs. LIV 3.929 -0.9034 4.832 0.3899 5 5 17.53 576.0
Pdk4
BAT vs. HRT 2.704 1.210 1.495 0.3899 5 5 5.422 576.0
BAT vs. KID 2.704 -0.7881 3.492 0.3899 5 5 12.67 576.0
BAT vs. LIV 2.704 -3.126 5.830 0.3899 5 5 21.15 576.0
HRT vs. KID 1.210 -0.7881 1.998 0.3899 5 5 7.245 576.0
HRT vs. LIV 1.210 -3.126 4.335 0.3899 5 5 15.72 576.0
KID vs. LIV -0.7881 -3.126 2.338 0.3899 5 5 8.479 576.0
Pdp1
BAT vs. HRT -2.296 1.632 -3.929 0.3899 5 5 14.25 576.0
BAT vs. KID -2.296 0.4786 -2.775 0.3899 5 5 10.06 576.0
BAT vs. LIV -2.296 0.1851 -2.481 0.3899 5 5 9.000 576.0
HRT vs. KID 1.632 0.4786 1.154 0.3899 5 5 4.185 576.0
HRT vs. LIV 1.632 0.1851 1.447 0.3899 5 5 5.250 576.0
KID vs. LIV 0.4786 0.1851 0.2935 0.3899 5 5 1.065 576.0
Pdp2
BAT vs. HRT 2.222 -1.954 4.176 0.3899 5 5 15.15 576.0
BAT vs. KID 2.222 0.4261 1.796 0.3899 5 5 6.514 576.0
BAT vs. LIV 2.222 -0.6946 2.917 0.3899 5 5 10.58 576.0
HRT vs. KID -1.954 0.4261 -2.380 0.3899 5 5 8.632 576.0
HRT vs. LIV -1.954 -0.6946 -1.259 0.3899 5 5 4.567 576.0
KID vs. LIV 0.4261 -0.6946 1.121 0.3899 5 5 4.065 576.0
Pdpr
BAT vs. HRT 2.806 0.4080 2.398 0.3899 5 5 8.699 576.0
BAT vs. KID 2.806 0.3852 2.421 0.3899 5 5 8.782 576.0
BAT vs. LIV 2.806 -3.600 6.406 0.3899 5 5 23.24 576.0
HRT vs. KID 0.4080 0.3852 0.02289 0.3899 5 5 0.08300 576.0
HRT vs. LIV 0.4080 -3.600 4.008 0.3899 5 5 14.54 576.0
KID vs. LIV 0.3852 -3.600 3.985 0.3899 5 5 14.45 576.0
Dlat
BAT vs. HRT 1.708 0.5131 1.195 0.3899 5 5 4.334 576.0
BAT vs. KID 1.708 -0.8161 2.524 0.3899 5 5 9.155 576.0
BAT vs. LIV 1.708 -1.405 3.113 0.3899 5 5 11.29 576.0
HRT vs. KID 0.5131 -0.8161 1.329 0.3899 5 5 4.821 576.0
HRT vs. LIV 0.5131 -1.405 1.918 0.3899 5 5 6.957 576.0
KID vs. LIV -0.8161 -1.405 0.5889 0.3899 5 5 2.136 576.0
Hadha
BAT vs. HRT 1.872 0.8856 0.9860 0.3899 5 5 3.576 576.0
BAT vs. KID 1.872 -1.788 3.659 0.3899 5 5 13.27 576.0
BAT vs. LIV 1.872 -0.9693 2.841 0.3899 5 5 10.30 576.0
HRT vs. KID 0.8856 -1.788 2.673 0.3899 5 5 9.696 576.0
HRT vs. LIV 0.8856 -0.9693 1.855 0.3899 5 5 6.728 576.0
KID vs. LIV -1.788 -0.9693 -0.8185 0.3899 5 5 2.969 576.0
Bckdha
BAT vs. HRT 0.8326 -0.6969 1.529 0.3899 5 5 5.547 576.0
BAT vs. KID 0.8326 -0.6360 1.469 0.3899 5 5 5.327 576.0
BAT vs. LIV 0.8326 0.5003 0.3323 0.3899 5 5 1.205 576.0
HRT vs. KID -0.6969 -0.6360 -0.06084 0.3899 5 5 0.2207 576.0
HRT vs. LIV -0.6969 0.5003 -1.197 0.3899 5 5 4.342 576.0
KID vs. LIV -0.6360 0.5003 -1.136 0.3899 5 5 4.121 576.0
Bckdhb
BAT vs. HRT 0.2125 -0.2535 0.4660 0.3899 5 5 1.690 576.0
BAT vs. KID 0.2125 -0.2506 0.4631 0.3899 5 5 1.680 576.0
BAT vs. LIV 0.2125 0.2916 -0.07905 0.3899 5 5 0.2867 576.0
HRT vs. KID -0.2535 -0.2506 -0.002881 0.3899 5 5 0.01045 576.0
HRT vs. LIV -0.2535 0.2916 -0.5450 0.3899 5 5 1.977 576.0
KID vs. LIV -0.2506 0.2916 -0.5422 0.3899 5 5 1.966 576.0
Bckdk
BAT vs. HRT 2.033 1.195 0.8383 0.3899 5 5 3.041 576.0
BAT vs. KID 2.033 1.168 0.8655 0.3899 5 5 3.139 576.0
BAT vs. LIV 2.033 -4.395 6.428 0.3899 5 5 23.32 576.0
HRT vs. KID 1.195 1.168 0.02717 0.3899 5 5 0.09855 576.0
HRT vs. LIV 1.195 -4.395 5.590 0.3899 5 5 20.27 576.0
KID vs. LIV 1.168 -4.395 5.563 0.3899 5 5 20.18 576.0
Bdh1
BAT vs. HRT -2.331 1.409 -3.740 0.3899 5 5 13.56 576.0
BAT vs. KID -2.331 0.3842 -2.715 0.3899 5 5 9.849 576.0
BAT vs. LIV -2.331 0.5383 -2.869 0.3899 5 5 10.41 576.0
HRT vs. KID 1.409 0.3842 1.024 0.3899 5 5 3.716 576.0
HRT vs. LIV 1.409 0.5383 0.8704 0.3899 5 5 3.157 576.0
KID vs. LIV 0.3842 0.5383 -0.1541 0.3899 5 5 0.5588 576.0
Aco1
BAT vs. HRT -1.494 -2.960 1.466 0.3899 5 5 5.317 576.0
BAT vs. KID -1.494 1.619 -3.113 0.3899 5 5 11.29 576.0
BAT vs. LIV -1.494 2.834 -4.328 0.3899 5 5 15.70 576.0
HRT vs. KID -2.960 1.619 -4.579 0.3899 5 5 16.61 576.0
HRT vs. LIV -2.960 2.834 -5.793 0.3899 5 5 21.01 576.0
KID vs. LIV 1.619 2.834 -1.214 0.3899 5 5 4.405 576.0
Aco2
BAT vs. HRT 1.660 0.8279 0.8324 0.3899 5 5 3.019 576.0
BAT vs. KID 1.660 -0.08115 1.741 0.3899 5 5 6.316 576.0
BAT vs. LIV 1.660 -2.407 4.067 0.3899 5 5 14.75 576.0
HRT vs. KID 0.8279 -0.08115 0.9090 0.3899 5 5 3.297 576.0
HRT vs. LIV 0.8279 -2.407 3.235 0.3899 5 5 11.73 576.0
KID vs. LIV -0.08115 -2.407 2.326 0.3899 5 5 8.436 576.0
Idh1
BAT vs. HRT -2.120 -2.623 0.5025 0.3899 5 5 1.823 576.0
BAT vs. KID -2.120 2.081 -4.201 0.3899 5 5 15.24 576.0
BAT vs. LIV -2.120 2.662 -4.782 0.3899 5 5 17.35 576.0
HRT vs. KID -2.623 2.081 -4.704 0.3899 5 5 17.06 576.0
HRT vs. LIV -2.623 2.662 -5.285 0.3899 5 5 19.17 576.0
KID vs. LIV 2.081 2.662 -0.5810 0.3899 5 5 2.107 576.0
Idh2
BAT vs. HRT -0.5501 1.741 -2.291 0.3899 5 5 8.308 576.0
BAT vs. KID -0.5501 0.6583 -1.208 0.3899 5 5 4.383 576.0
BAT vs. LIV -0.5501 -1.849 1.299 0.3899 5 5 4.711 576.0
HRT vs. KID 1.741 0.6583 1.082 0.3899 5 5 3.925 576.0
HRT vs. LIV 1.741 -1.849 3.589 0.3899 5 5 13.02 576.0
KID vs. LIV 0.6583 -1.849 2.507 0.3899 5 5 9.093 576.0
Idh3a
BAT vs. HRT 1.930 1.038 0.8920 0.3899 5 5 3.235 576.0
BAT vs. KID 1.930 -0.5776 2.507 0.3899 5 5 9.095 576.0
BAT vs. LIV 1.930 -2.390 4.320 0.3899 5 5 15.67 576.0
HRT vs. KID 1.038 -0.5776 1.616 0.3899 5 5 5.860 576.0
HRT vs. LIV 1.038 -2.390 3.428 0.3899 5 5 12.43 576.0
KID vs. LIV -0.5776 -2.390 1.813 0.3899 5 5 6.575 576.0
Idh3b
BAT vs. HRT 2.014 0.5412 1.473 0.3899 5 5 5.343 576.0
BAT vs. KID 2.014 -0.3570 2.371 0.3899 5 5 8.601 576.0
BAT vs. LIV 2.014 -2.199 4.213 0.3899 5 5 15.28 576.0
HRT vs. KID 0.5412 -0.3570 0.8983 0.3899 5 5 3.258 576.0
HRT vs. LIV 0.5412 -2.199 2.740 0.3899 5 5 9.937 576.0
KID vs. LIV -0.3570 -2.199 1.842 0.3899 5 5 6.679 576.0
Idh3g
BAT vs. HRT 2.283 1.009 1.275 0.3899 5 5 4.623 576.0
BAT vs. KID 2.283 -0.5118 2.795 0.3899 5 5 10.14 576.0
BAT vs. LIV 2.283 -2.780 5.064 0.3899 5 5 18.37 576.0
HRT vs. KID 1.009 -0.5118 1.520 0.3899 5 5 5.515 576.0
HRT vs. LIV 1.009 -2.780 3.789 0.3899 5 5 13.74 576.0
KID vs. LIV -0.5118 -2.780 2.269 0.3899 5 5 8.229 576.0
Glud1
BAT vs. HRT -1.079 -1.989 0.9099 0.3899 5 5 3.300 576.0
BAT vs. KID -1.079 1.015 -2.094 0.3899 5 5 7.596 576.0
BAT vs. LIV -1.079 2.052 -3.131 0.3899 5 5 11.35 576.0
HRT vs. KID -1.989 1.015 -3.004 0.3899 5 5 10.90 576.0
HRT vs. LIV -1.989 2.052 -4.041 0.3899 5 5 14.66 576.0
KID vs. LIV 1.015 2.052 -1.036 0.3899 5 5 3.759 576.0
Ogdh
BAT vs. HRT 1.788 1.046 0.7420 0.3899 5 5 2.691 576.0
BAT vs. KID 1.788 -0.2211 2.009 0.3899 5 5 7.286 576.0
BAT vs. LIV 1.788 -2.612 4.400 0.3899 5 5 15.96 576.0
HRT vs. KID 1.046 -0.2211 1.267 0.3899 5 5 4.595 576.0
HRT vs. LIV 1.046 -2.612 3.658 0.3899 5 5 13.27 576.0
KID vs. LIV -0.2211 -2.612 2.391 0.3899 5 5 8.673 576.0
Dlst
BAT vs. HRT 1.270 0.3120 0.9581 0.3899 5 5 3.475 576.0
BAT vs. KID 1.270 -0.3780 1.648 0.3899 5 5 5.977 576.0
BAT vs. LIV 1.270 -1.204 2.474 0.3899 5 5 8.974 576.0
HRT vs. KID 0.3120 -0.3780 0.6899 0.3899 5 5 2.502 576.0
HRT vs. LIV 0.3120 -1.204 1.516 0.3899 5 5 5.499 576.0
KID vs. LIV -0.3780 -1.204 0.8260 0.3899 5 5 2.996 576.0
Sucla2
BAT vs. HRT 1.365 0.4940 0.8708 0.3899 5 5 3.158 576.0
BAT vs. KID 1.365 -0.3948 1.760 0.3899 5 5 6.382 576.0
BAT vs. LIV 1.365 -1.464 2.829 0.3899 5 5 10.26 576.0
HRT vs. KID 0.4940 -0.3948 0.8888 0.3899 5 5 3.224 576.0
HRT vs. LIV 0.4940 -1.464 1.958 0.3899 5 5 7.102 576.0
KID vs. LIV -0.3948 -1.464 1.069 0.3899 5 5 3.878 576.0
Suclg1
BAT vs. HRT 0.6000 -0.05300 0.6530 0.3899 5 5 2.368 576.0
BAT vs. KID 0.6000 0.2646 0.3354 0.3899 5 5 1.217 576.0
BAT vs. LIV 0.6000 -0.8115 1.412 0.3899 5 5 5.120 576.0
HRT vs. KID -0.05300 0.2646 -0.3176 0.3899 5 5 1.152 576.0
HRT vs. LIV -0.05300 -0.8115 0.7585 0.3899 5 5 2.751 576.0
KID vs. LIV 0.2646 -0.8115 1.076 0.3899 5 5 3.903 576.0
Suclg2
BAT vs. HRT -0.04458 -1.749 1.704 0.3899 5 5 6.180 576.0
BAT vs. KID -0.04458 1.301 -1.345 0.3899 5 5 4.879 576.0
BAT vs. LIV -0.04458 0.4924 -0.5370 0.3899 5 5 1.948 576.0
HRT vs. KID -1.749 1.301 -3.049 0.3899 5 5 11.06 576.0
HRT vs. LIV -1.749 0.4924 -2.241 0.3899 5 5 8.128 576.0
KID vs. LIV 1.301 0.4924 0.8082 0.3899 5 5 2.932 576.0
Sugct
BAT vs. HRT -1.562 -3.291 1.730 0.3899 5 5 6.273 576.0
BAT vs. KID -1.562 3.906 -5.467 0.3899 5 5 19.83 576.0
BAT vs. LIV -1.562 0.9469 -2.508 0.3899 5 5 9.098 576.0
HRT vs. KID -3.291 3.906 -7.197 0.3899 5 5 26.10 576.0
HRT vs. LIV -3.291 0.9469 -4.238 0.3899 5 5 15.37 576.0
KID vs. LIV 3.906 0.9469 2.959 0.3899 5 5 10.73 576.0
Fh1
BAT vs. HRT 1.018 0.8297 0.1884 0.3899 5 5 0.6834 576.0
BAT vs. KID 1.018 -0.2073 1.225 0.3899 5 5 4.444 576.0
BAT vs. LIV 1.018 -1.641 2.659 0.3899 5 5 9.643 576.0
HRT vs. KID 0.8297 -0.2073 1.037 0.3899 5 5 3.761 576.0
HRT vs. LIV 0.8297 -1.641 2.470 0.3899 5 5 8.959 576.0
KID vs. LIV -0.2073 -1.641 1.433 0.3899 5 5 5.198 576.0
Mdh1
BAT vs. HRT -1.825 -0.7429 -1.082 0.3899 5 5 3.924 576.0
BAT vs. KID -1.825 1.455 -3.280 0.3899 5 5 11.90 576.0
BAT vs. LIV -1.825 1.113 -2.938 0.3899 5 5 10.65 576.0
HRT vs. KID -0.7429 1.455 -2.198 0.3899 5 5 7.972 576.0
HRT vs. LIV -0.7429 1.113 -1.856 0.3899 5 5 6.730 576.0
KID vs. LIV 1.455 1.113 0.3424 0.3899 5 5 1.242 576.0
Mdh2
BAT vs. HRT 0.5544 1.023 -0.4685 0.3899 5 5 1.699 576.0
BAT vs. KID 0.5544 -0.1081 0.6624 0.3899 5 5 2.403 576.0
BAT vs. LIV 0.5544 -1.469 2.023 0.3899 5 5 7.339 576.0
HRT vs. KID 1.023 -0.1081 1.131 0.3899 5 5 4.102 576.0
HRT vs. LIV 1.023 -1.469 2.492 0.3899 5 5 9.038 576.0
KID vs. LIV -0.1081 -1.469 1.361 0.3899 5 5 4.937 576.0
Got2
BAT vs. HRT -3.819 1.651 -5.470 0.3899 5 5 19.84 576.0
BAT vs. KID -3.819 0.7416 -4.561 0.3899 5 5 16.54 576.0
BAT vs. LIV -3.819 1.427 -5.246 0.3899 5 5 19.03 576.0
HRT vs. KID 1.651 0.7416 0.9091 0.3899 5 5 3.297 576.0
HRT vs. LIV 1.651 1.427 0.2238 0.3899 5 5 0.8118 576.0
KID vs. LIV 0.7416 1.427 -0.6853 0.3899 5 5 2.486 576.0

## Sheet: 2way ANOVA_Fig. 4B
Within each row	compare columns (simple effects within rows)
Number of families 48
Number of comparisons per family 6
Alpha 0.05
Tukey's multiple comparisons test Mean Diff. 95.00% CI of diff. Significant? Summary Adjusted P Value
ND2
BAT vs. HRT -2.386 -3.734 to -1.038 Yes **** <0.0001
BAT vs. KID -0.6358 -1.984 to 0.7121 No ns 0.6179
BAT vs. LIV 1.248 -0.09943 to 2.596 No ns 0.0809
HRT vs. KID 1.750 0.4021 to 3.098 Yes ** 0.0048
HRT vs. LIV 3.634 2.286 to 4.982 Yes **** <0.0001
KID vs. LIV 1.884 0.5363 to 3.232 Yes ** 0.0019
ND3
BAT vs. HRT 0.9763 -0.3716 to 2.324 No ns 0.2442
BAT vs. KID 2.631 1.283 to 3.979 Yes **** <0.0001
BAT vs. LIV 4.336 2.988 to 5.684 Yes **** <0.0001
HRT vs. KID 1.654 0.3066 to 3.002 Yes ** 0.0089
HRT vs. LIV 3.359 2.012 to 4.707 Yes **** <0.0001
KID vs. LIV 1.705 0.3571 to 3.053 Yes ** 0.0065
ND4
BAT vs. HRT -1.508 -2.856 to -0.1606 Yes * 0.0212
BAT vs. KID -1.122 -2.469 to 0.2264 No ns 0.1408
BAT vs. LIV 0.8167 -0.5312 to 2.165 No ns 0.4023
HRT vs. KID 0.3870 -0.9609 to 1.735 No ns 0.8813
HRT vs. LIV 2.325 0.9773 to 3.673 Yes **** <0.0001
KID vs. LIV 1.938 0.5903 to 3.286 Yes ** 0.0013
Ndufa1
BAT vs. HRT -3.358 -4.706 to -2.010 Yes **** <0.0001
BAT vs. KID -2.403 -3.751 to -1.055 Yes **** <0.0001
BAT vs. LIV -1.247 -2.595 to 0.1005 No ns 0.0813
HRT vs. KID 0.9546 -0.3933 to 2.303 No ns 0.2630
HRT vs. LIV 2.110 0.7625 to 3.458 Yes *** 0.0004
KID vs. LIV 1.156 -0.1921 to 2.504 No ns 0.1220
Ndufa10
BAT vs. HRT -1.026 -2.374 to 0.3215 No ns 0.2040
BAT vs. KID -0.2562 -1.604 to 1.092 No ns 0.9615
BAT vs. LIV 0.3521 -0.9958 to 1.700 No ns 0.9074
HRT vs. KID 0.7702 -0.5777 to 2.118 No ns 0.4555
HRT vs. LIV 1.379 0.03068 to 2.726 Yes * 0.0428
KID vs. LIV 0.6084 -0.7395 to 1.956 No ns 0.6510
Ndufa11
BAT vs. HRT -1.429 -2.777 to -0.08091 Yes * 0.0328
BAT vs. KID -0.6498 -1.998 to 0.6981 No ns 0.6008
BAT vs. LIV 0.7799 -0.5680 to 2.128 No ns 0.4442
HRT vs. KID 0.7790 -0.5689 to 2.127 No ns 0.4452
HRT vs. LIV 2.209 0.8608 to 3.557 Yes *** 0.0002
KID vs. LIV 1.430 0.08177 to 2.778 Yes * 0.0327
Ndufa12
BAT vs. HRT -1.710 -3.058 to -0.3618 Yes ** 0.0063
BAT vs. KID -0.9048 -2.253 to 0.4431 No ns 0.3097
BAT vs. LIV 0.6221 -0.7258 to 1.970 No ns 0.6344
HRT vs. KID 0.8050 -0.5429 to 2.153 No ns 0.4155
HRT vs. LIV 2.332 0.9839 to 3.680 Yes **** <0.0001
KID vs. LIV 1.527 0.1790 to 2.875 Yes * 0.0191
Ndufa13
BAT vs. HRT -1.478 -2.826 to -0.1304 Yes * 0.0251
BAT vs. KID 0.1819 -1.166 to 1.530 No ns 0.9856
BAT vs. LIV 1.829 0.4807 to 3.177 Yes ** 0.0028
HRT vs. KID 1.660 0.3123 to 3.008 Yes ** 0.0086
HRT vs. LIV 3.307 1.959 to 4.655 Yes **** <0.0001
KID vs. LIV 1.647 0.2988 to 2.995 Yes ** 0.0093
Ndufa2
BAT vs. HRT -1.190 -2.538 to 0.1582 No ns 0.1054
BAT vs. KID -0.001761 -1.350 to 1.346 No ns >0.9999
BAT vs. LIV 1.737 0.3889 to 3.085 Yes ** 0.0052
HRT vs. KID 1.188 -0.1600 to 2.536 No ns 0.1062
HRT vs. LIV 2.927 1.579 to 4.274 Yes **** <0.0001
KID vs. LIV 1.739 0.3907 to 3.086 Yes ** 0.0052
Ndufa3
BAT vs. HRT -1.613 -2.961 to -0.2651 Yes * 0.0115
BAT vs. KID -0.2030 -1.551 to 1.145 No ns 0.9802
BAT vs. LIV 0.07069 -1.277 to 1.419 No ns 0.9991
HRT vs. KID 1.410 0.06212 to 2.758 Yes * 0.0363
HRT vs. LIV 1.684 0.3358 to 3.032 Yes ** 0.0074
KID vs. LIV 0.2736 -1.074 to 1.622 No ns 0.9536
Ndufa5
BAT vs. HRT -1.176 -2.524 to 0.1722 No ns 0.1120
BAT vs. KID 0.5938 -0.7541 to 1.942 No ns 0.6685
BAT vs. LIV 1.149 -0.1992 to 2.497 No ns 0.1257
HRT vs. KID 1.769 0.4215 to 3.117 Yes ** 0.0042
HRT vs. LIV 2.324 0.9765 to 3.672 Yes **** <0.0001
KID vs. LIV 0.5550 -0.7929 to 1.903 No ns 0.7140
Ndufa6
BAT vs. HRT -2.160 -3.508 to -0.8126 Yes *** 0.0002
BAT vs. KID -0.8274 -2.175 to 0.5205 No ns 0.3904
BAT vs. LIV 1.320 -0.02835 to 2.667 No ns 0.0576
HRT vs. KID 1.333 -0.01487 to 2.681 No ns 0.0539
HRT vs. LIV 3.480 2.132 to 4.828 Yes **** <0.0001
KID vs. LIV 2.147 0.7991 to 3.495 Yes *** 0.0003
Ndufa7
BAT vs. HRT -0.9582 -2.306 to 0.3897 No ns 0.2599
BAT vs. KID -1.074 -2.422 to 0.2742 No ns 0.1705
BAT vs. LIV 0.5043 -0.8436 to 1.852 No ns 0.7703
HRT vs. KID -0.1155 -1.463 to 1.232 No ns 0.9962
HRT vs. LIV 1.462 0.1146 to 2.810 Yes * 0.0274
KID vs. LIV 1.578 0.2301 to 2.926 Yes * 0.0141
Ndufa8
BAT vs. HRT -1.150 -2.498 to 0.1977 No ns 0.1249
BAT vs. KID -0.4575 -1.805 to 0.8904 No ns 0.8184
BAT vs. LIV 0.7414 -0.6065 to 2.089 No ns 0.4896
HRT vs. KID 0.6927 -0.6552 to 2.041 No ns 0.5484
HRT vs. LIV 1.892 0.5436 to 3.239 Yes ** 0.0018
KID vs. LIV 1.199 -0.1490 to 2.547 No ns 0.1012
Ndufa9
BAT vs. HRT -0.9192 -2.267 to 0.4287 No ns 0.2957
BAT vs. KID 0.3567 -0.9912 to 1.705 No ns 0.9042
BAT vs. LIV 1.052 -0.2958 to 2.400 No ns 0.1852
HRT vs. KID 1.276 -0.07200 to 2.624 No ns 0.0711
HRT vs. LIV 1.971 0.6234 to 3.319 Yes ** 0.0010
KID vs. LIV 0.6954 -0.6525 to 2.043 No ns 0.5451
Ndufab1
BAT vs. HRT -0.01770 -1.366 to 1.330 No ns >0.9999
BAT vs. KID 0.6658 -0.6821 to 2.014 No ns 0.5813
BAT vs. LIV 1.651 0.3035 to 2.999 Yes ** 0.0090
HRT vs. KID 0.6835 -0.6644 to 2.031 No ns 0.5596
HRT vs. LIV 1.669 0.3212 to 3.017 Yes ** 0.0081
KID vs. LIV 0.9856 -0.3623 to 2.334 No ns 0.2363
Ndufaf1
BAT vs. HRT 1.929 0.5806 to 3.276 Yes ** 0.0014
BAT vs. KID 1.015 -0.3329 to 2.363 No ns 0.2127
BAT vs. LIV 2.373 1.025 to 3.721 Yes **** <0.0001
HRT vs. KID -0.9135 -2.261 to 0.4344 No ns 0.3011
HRT vs. LIV 0.4442 -0.9037 to 1.792 No ns 0.8312
KID vs. LIV 1.358 0.009842 to 2.706 Yes * 0.0476
Ndufaf2
BAT vs. HRT 0.2081 -1.140 to 1.556 No ns 0.9787
BAT vs. KID -0.6128 -1.961 to 0.7351 No ns 0.6456
BAT vs. LIV 1.867 0.5188 to 3.215 Yes ** 0.0022
HRT vs. KID -0.8209 -2.169 to 0.5270 No ns 0.3976
HRT vs. LIV 1.659 0.3107 to 3.007 Yes ** 0.0086
KID vs. LIV 2.480 1.132 to 3.827 Yes **** <0.0001
Ndufaf3
BAT vs. HRT 1.096 -0.2517 to 2.444 No ns 0.1560
BAT vs. KID 1.707 0.3587 to 3.055 Yes ** 0.0064
BAT vs. LIV 3.190 1.842 to 4.538 Yes **** <0.0001
HRT vs. KID 0.6104 -0.7375 to 1.958 No ns 0.6485
HRT vs. LIV 2.094 0.7460 to 3.442 Yes *** 0.0004
KID vs. LIV 1.483 0.1355 to 2.831 Yes * 0.0244
Ndufaf4
BAT vs. HRT 0.8497 -0.4982 to 2.198 No ns 0.3662
BAT vs. KID -0.1641 -1.512 to 1.184 No ns 0.9893
BAT vs. LIV 0.1520 -1.196 to 1.500 No ns 0.9915
HRT vs. KID -1.014 -2.362 to 0.3341 No ns 0.2137
HRT vs. LIV -0.6977 -2.046 to 0.6502 No ns 0.5424
KID vs. LIV 0.3161 -1.032 to 1.664 No ns 0.9309
Ndufaf5
BAT vs. HRT 0.5334 -0.8145 to 1.881 No ns 0.7384
BAT vs. KID 0.9207 -0.4272 to 2.269 No ns 0.2943
BAT vs. LIV 2.545 1.197 to 3.893 Yes **** <0.0001
HRT vs. KID 0.3873 -0.9606 to 1.735 No ns 0.8810
HRT vs. LIV 2.012 0.6638 to 3.360 Yes *** 0.0008
KID vs. LIV 1.624 0.2765 to 2.972 Yes * 0.0107
Ndufaf6
BAT vs. HRT 0.06035 -1.288 to 1.408 No ns 0.9995
BAT vs. KID -0.4733 -1.821 to 0.8746 No ns 0.8027
BAT vs. LIV 0.5000 -0.8479 to 1.848 No ns 0.7750
HRT vs. KID -0.5337 -1.882 to 0.8142 No ns 0.7382
HRT vs. LIV 0.4396 -0.9083 to 1.788 No ns 0.8355
KID vs. LIV 0.9733 -0.3746 to 2.321 No ns 0.2468
Ndufaf7
BAT vs. HRT 4.173 2.825 to 5.521 Yes **** <0.0001
BAT vs. KID -0.6461 -1.994 to 0.7018 No ns 0.6053
BAT vs. LIV 1.727 0.3791 to 3.075 Yes ** 0.0056
HRT vs. KID -4.819 -6.167 to -3.471 Yes **** <0.0001
HRT vs. LIV -2.446 -3.794 to -1.098 Yes **** <0.0001
KID vs. LIV 2.373 1.025 to 3.721 Yes **** <0.0001
Ndufb10
BAT vs. HRT -1.804 -3.151 to -0.4557 Yes ** 0.0034
BAT vs. KID -2.145 -3.493 to -0.7969 Yes *** 0.0003
BAT vs. LIV 1.626 0.2778 to 2.974 Yes * 0.0106
HRT vs. KID -0.3413 -1.689 to 1.007 No ns 0.9149
HRT vs. LIV 3.429 2.081 to 4.777 Yes **** <0.0001
KID vs. LIV 3.771 2.423 to 5.118 Yes **** <0.0001
Ndufb11
BAT vs. HRT -0.7258 -2.074 to 0.6221 No ns 0.5083
BAT vs. KID 0.4047 -0.9432 to 1.753 No ns 0.8666
BAT vs. LIV 0.7341 -0.6138 to 2.082 No ns 0.4983
HRT vs. KID 1.130 -0.2174 to 2.478 No ns 0.1357
HRT vs. LIV 1.460 0.1120 to 2.808 Yes * 0.0277
KID vs. LIV 0.3294 -1.019 to 1.677 No ns 0.9227
Ndufb2
BAT vs. HRT -0.7222 -2.070 to 0.6257 No ns 0.5126
BAT vs. KID 1.505 0.1570 to 2.853 Yes * 0.0216
BAT vs. LIV 1.316 -0.03176 to 2.664 No ns 0.0586
HRT vs. KID 2.227 0.8792 to 3.575 Yes *** 0.0001
HRT vs. LIV 2.038 0.6905 to 3.386 Yes *** 0.0006
KID vs. LIV -0.1888 -1.537 to 1.159 No ns 0.9839
Ndufb3
BAT vs. HRT -0.8648 -2.213 to 0.4831 No ns 0.3502
BAT vs. KID 0.4278 -0.9201 to 1.776 No ns 0.8463
BAT vs. LIV 1.160 -0.1881 to 2.508 No ns 0.1200
HRT vs. KID 1.293 -0.05528 to 2.641 No ns 0.0656
HRT vs. LIV 2.025 0.6767 to 3.372 Yes *** 0.0007
KID vs. LIV 0.7319 -0.6160 to 2.080 No ns 0.5009
Ndufb4
BAT vs. HRT -1.228 -2.576 to 0.1196 No ns 0.0887
BAT vs. KID 0.7716 -0.5763 to 2.119 No ns 0.4539
BAT vs. LIV 0.8097 -0.5382 to 2.158 No ns 0.4101
HRT vs. KID 2.000 0.6520 to 3.348 Yes *** 0.0008
HRT vs. LIV 2.038 0.6902 to 3.386 Yes *** 0.0006
KID vs. LIV 0.03813 -1.310 to 1.386 No ns 0.9999
Ndufb5
BAT vs. HRT -1.560 -2.908 to -0.2123 Yes * 0.0157
BAT vs. KID -1.079 -2.427 to 0.2686 No ns 0.1668
BAT vs. LIV 1.046 -0.3017 to 2.394 No ns 0.1894
HRT vs. KID 0.4809 -0.8670 to 1.829 No ns 0.7949
HRT vs. LIV 2.606 1.259 to 3.954 Yes **** <0.0001
KID vs. LIV 2.126 0.7776 to 3.473 Yes *** 0.0003
Ndufb6
BAT vs. HRT -1.557 -2.905 to -0.2090 Yes * 0.0160
BAT vs. KID -0.4214 -1.769 to 0.9265 No ns 0.8522
BAT vs. LIV 1.476 0.1283 to 2.824 Yes * 0.0254
HRT vs. KID 1.135 -0.2124 to 2.483 No ns 0.1329
HRT vs. LIV 3.033 1.685 to 4.381 Yes **** <0.0001
KID vs. LIV 1.898 0.5496 to 3.245 Yes ** 0.0018
Ndufb7
BAT vs. HRT -2.438 -3.786 to -1.090 Yes **** <0.0001
BAT vs. KID -2.054 -3.402 to -0.7062 Yes *** 0.0005
BAT vs. LIV -0.4190 -1.767 to 0.9289 No ns 0.8542
HRT vs. KID 0.3839 -0.9640 to 1.732 No ns 0.8837
HRT vs. LIV 2.019 0.6710 to 3.367 Yes *** 0.0007
KID vs. LIV 1.635 0.2872 to 2.983 Yes * 0.0100
Ndufb8
BAT vs. HRT -1.156 -2.504 to 0.1922 No ns 0.1221
BAT vs. KID 0.2349 -1.113 to 1.583 No ns 0.9699
BAT vs. LIV 1.125 -0.2227 to 2.473 No ns 0.1387
HRT vs. KID 1.391 0.04272 to 2.739 Yes * 0.0402
HRT vs. LIV 2.281 0.9330 to 3.629 Yes **** <0.0001
KID vs. LIV 0.8903 -0.4576 to 2.238 No ns 0.3241
Ndufb9
BAT vs. HRT -2.104 -3.452 to -0.7564 Yes *** 0.0004
BAT vs. KID -0.5100 -1.858 to 0.8379 No ns 0.7643
BAT vs. LIV 1.090 -0.2578 to 2.438 No ns 0.1598
HRT vs. KID 1.594 0.2464 to 2.942 Yes * 0.0128
HRT vs. LIV 3.194 1.846 to 4.542 Yes **** <0.0001
KID vs. LIV 1.600 0.2521 to 2.948 Yes * 0.0124
Ndufc2
BAT vs. HRT -1.038 -2.386 to 0.3096 No ns 0.1952
BAT vs. KID -0.5394 -1.887 to 0.8085 No ns 0.7317
BAT vs. LIV 0.8440 -0.5039 to 2.192 No ns 0.3724
HRT vs. KID 0.4989 -0.8490 to 1.847 No ns 0.7761
HRT vs. LIV 1.882 0.5344 to 3.230 Yes ** 0.0020
KID vs. LIV 1.383 0.03547 to 2.731 Yes * 0.0417
Ndufs1
BAT vs. HRT -1.123 -2.471 to 0.2252 No ns 0.1401
BAT vs. KID 0.6348 -0.7131 to 1.983 No ns 0.6190
BAT vs. LIV 1.274 -0.07422 to 2.622 No ns 0.0719
HRT vs. KID 1.758 0.4096 to 3.105 Yes ** 0.0046
HRT vs. LIV 2.396 1.048 to 3.744 Yes **** <0.0001
KID vs. LIV 0.6389 -0.7090 to 1.987 No ns 0.6141
Ndufs2
BAT vs. HRT -1.028 -2.376 to 0.3198 No ns 0.2027
BAT vs. KID 0.4093 -0.9386 to 1.757 No ns 0.8627
BAT vs. LIV 1.154 -0.1938 to 2.502 No ns 0.1229
HRT vs. KID 1.437 0.08946 to 2.785 Yes * 0.0314
HRT vs. LIV 2.182 0.8342 to 3.530 Yes *** 0.0002
KID vs. LIV 0.7448 -0.6031 to 2.093 No ns 0.4856
Ndufs3
BAT vs. HRT -1.388 -2.736 to -0.04035 Yes * 0.0407
BAT vs. KID 0.1278 -1.220 to 1.476 No ns 0.9949
BAT vs. LIV 1.042 -0.3058 to 2.390 No ns 0.1924
HRT vs. KID 1.516 0.1681 to 2.864 Yes * 0.0203
HRT vs. LIV 2.430 1.082 to 3.778 Yes **** <0.0001
KID vs. LIV 0.9144 -0.4335 to 2.262 No ns 0.3004
Ndufs4
BAT vs. HRT -1.704 -3.052 to -0.3558 Yes ** 0.0065
BAT vs. KID -1.095 -2.443 to 0.2531 No ns 0.1568
BAT vs. LIV 0.6739 -0.6740 to 2.022 No ns 0.5713
HRT vs. KID 0.6089 -0.7390 to 1.957 No ns 0.6504
HRT vs. LIV 2.378 1.030 to 3.726 Yes **** <0.0001
KID vs. LIV 1.769 0.4209 to 3.117 Yes ** 0.0043
Ndufs5
BAT vs. HRT -1.375 -2.723 to -0.02742 Yes * 0.0435
BAT vs. KID 0.1699 -1.178 to 1.518 No ns 0.9882
BAT vs. LIV 0.9756 -0.3723 to 2.324 No ns 0.2447
HRT vs. KID 1.545 0.1973 to 2.893 Yes * 0.0171
HRT vs. LIV 2.351 1.003 to 3.699 Yes **** <0.0001
KID vs. LIV 0.8057 -0.5422 to 2.154 No ns 0.4147
Ndufs6
BAT vs. HRT -0.9680 -2.316 to 0.3799 No ns 0.2513
BAT vs. KID 0.1588 -1.189 to 1.507 No ns 0.9903
BAT vs. LIV 0.9916 -0.3563 to 2.339 No ns 0.2314
HRT vs. KID 1.127 -0.2211 to 2.475 No ns 0.1378
HRT vs. LIV 1.960 0.6117 to 3.307 Yes ** 0.0011
KID vs. LIV 0.8328 -0.5151 to 2.181 No ns 0.3845
Ndufs7
BAT vs. HRT -1.547 -2.895 to -0.1987 Yes * 0.0170
BAT vs. KID -0.8897 -2.238 to 0.4582 No ns 0.3246
BAT vs. LIV -1.377 -2.725 to -0.02929 Yes * 0.0431
HRT vs. KID 0.6569 -0.6910 to 2.005 No ns 0.5921
HRT vs. LIV 0.1694 -1.178 to 1.517 No ns 0.9883
KID vs. LIV -0.4875 -1.835 to 0.8604 No ns 0.7882
Ndufs8
BAT vs. HRT -1.929 -3.277 to -0.5816 Yes ** 0.0014
BAT vs. KID 0.5767 -0.7712 to 1.925 No ns 0.6886
BAT vs. LIV 1.425 0.07758 to 2.773 Yes * 0.0334
HRT vs. KID 2.506 1.158 to 3.854 Yes **** <0.0001
HRT vs. LIV 3.355 2.007 to 4.703 Yes **** <0.0001
KID vs. LIV 0.8488 -0.4991 to 2.197 No ns 0.3672
Ndufv1
BAT vs. HRT -1.279 -2.627 to 0.06883 No ns 0.0700
BAT vs. KID -0.5499 -1.898 to 0.7979 No ns 0.7197
BAT vs. LIV 1.029 -0.3193 to 2.376 No ns 0.2024
HRT vs. KID 0.7291 -0.6188 to 2.077 No ns 0.5043
HRT vs. LIV 2.308 0.9597 to 3.656 Yes **** <0.0001
KID vs. LIV 1.579 0.2306 to 2.926 Yes * 0.0141
Ndufv2
BAT vs. HRT -1.492 -2.840 to -0.1445 Yes * 0.0232
BAT vs. KID -0.07590 -1.424 to 1.272 No ns 0.9989
BAT vs. LIV 0.8996 -0.4483 to 2.248 No ns 0.3147
HRT vs. KID 1.416 0.06856 to 2.764 Yes * 0.0351
HRT vs. LIV 2.392 1.044 to 3.740 Yes **** <0.0001
KID vs. LIV 0.9755 -0.3724 to 2.323 No ns 0.2448
Ndufv3
BAT vs. HRT -1.859 -3.207 to -0.5108 Yes ** 0.0023
BAT vs. KID -1.106 -2.454 to 0.2415 No ns 0.1497
BAT vs. LIV 0.4784 -0.8695 to 1.826 No ns 0.7975
HRT vs. KID 0.7523 -0.5956 to 2.100 No ns 0.4766
HRT vs. LIV 2.337 0.9892 to 3.685 Yes **** <0.0001
KID vs. LIV 1.585 0.2369 to 2.933 Yes * 0.0136
Ndufv3
BAT vs. HRT 2.750 1.402 to 4.098 Yes **** <0.0001
BAT vs. KID 0.8922 -0.4557 to 2.240 No ns 0.3221
BAT vs. LIV 1.225 -0.1234 to 2.572 No ns 0.0902
HRT vs. KID -1.858 -3.206 to -0.5097 Yes ** 0.0023
HRT vs. LIV -1.525 -2.873 to -0.1774 Yes * 0.0192
KID vs. LIV 0.3323 -1.016 to 1.680 No ns 0.9208
Timmdc1
BAT vs. HRT 0.01414 -1.334 to 1.362 No ns >0.9999
BAT vs. KID 2.368 1.020 to 3.716 Yes **** <0.0001
BAT vs. LIV 2.319 0.9715 to 3.667 Yes **** <0.0001
HRT vs. KID 2.353 1.006 to 3.701 Yes **** <0.0001
HRT vs. LIV 2.305 0.9574 to 3.653 Yes **** <0.0001
KID vs. LIV -0.04822 -1.396 to 1.300 No ns 0.9997
Test details Mean 1 Mean 2 Mean Diff. SE of diff. N1 N2 q DF
1810043H04Rik
BAT vs. HRT -1.014 -1.117 0.1032 0.5235 5 5 0.2787 768.0
BAT vs. KID -1.014 -0.001899 -1.012 0.5235 5 5 2.735 768.0
BAT vs. LIV -1.014 2.134 -3.148 0.5235 5 5 8.504 768.0
HRT vs. KID -1.117 -0.001899 -1.116 0.5235 5 5 3.014 768.0
HRT vs. LIV -1.117 2.134 -3.251 0.5235 5 5 8.783 768.0
KID vs. LIV -0.001899 2.134 -2.136 0.5235 5 5 5.769 768.0
ND2
BAT vs. HRT -0.4433 1.942 -2.386 0.5235 5 5 6.445 768.0
BAT vs. KID -0.4433 0.1925 -0.6358 0.5235 5 5 1.717 768.0
BAT vs. LIV -0.4433 -1.692 1.248 0.5235 5 5 3.373 768.0
HRT vs. KID 1.942 0.1925 1.750 0.5235 5 5 4.727 768.0
HRT vs. LIV 1.942 -1.692 3.634 0.5235 5 5 9.817 768.0
KID vs. LIV 0.1925 -1.692 1.884 0.5235 5 5 5.090 768.0
ND3
BAT vs. HRT 1.986 1.009 0.9763 0.5235 5 5 2.637 768.0
BAT vs. KID 1.986 -0.6451 2.631 0.5235 5 5 7.107 768.0
BAT vs. LIV 1.986 -2.350 4.336 0.5235 5 5 11.71 768.0
HRT vs. KID 1.009 -0.6451 1.654 0.5235 5 5 4.469 768.0
HRT vs. LIV 1.009 -2.350 3.359 0.5235 5 5 9.075 768.0
KID vs. LIV -0.6451 -2.350 1.705 0.5235 5 5 4.606 768.0
ND4
BAT vs. HRT -0.4533 1.055 -1.508 0.5235 5 5 4.075 768.0
BAT vs. KID -0.4533 0.6682 -1.122 0.5235 5 5 3.030 768.0
BAT vs. LIV -0.4533 -1.270 0.8167 0.5235 5 5 2.206 768.0
HRT vs. KID 1.055 0.6682 0.3870 0.5235 5 5 1.045 768.0
HRT vs. LIV 1.055 -1.270 2.325 0.5235 5 5 6.281 768.0
KID vs. LIV 0.6682 -1.270 1.938 0.5235 5 5 5.236 768.0
Ndufa1
BAT vs. HRT -1.752 1.606 -3.358 0.5235 5 5 9.070 768.0
BAT vs. KID -1.752 0.6511 -2.403 0.5235 5 5 6.492 768.0
BAT vs. LIV -1.752 -0.5047 -1.247 0.5235 5 5 3.370 768.0
HRT vs. KID 1.606 0.6511 0.9546 0.5235 5 5 2.579 768.0
HRT vs. LIV 1.606 -0.5047 2.110 0.5235 5 5 5.701 768.0
KID vs. LIV 0.6511 -0.5047 1.156 0.5235 5 5 3.122 768.0
Ndufa10
BAT vs. HRT -0.2326 0.7938 -1.026 0.5235 5 5 2.773 768.0
BAT vs. KID -0.2326 0.02359 -0.2562 0.5235 5 5 0.6921 768.0
BAT vs. LIV -0.2326 -0.5848 0.3521 0.5235 5 5 0.9512 768.0
HRT vs. KID 0.7938 0.02359 0.7702 0.5235 5 5 2.081 768.0
HRT vs. LIV 0.7938 -0.5848 1.379 0.5235 5 5 3.724 768.0
KID vs. LIV 0.02359 -0.5848 0.6084 0.5235 5 5 1.643 768.0
Ndufa11
BAT vs. HRT -0.3247 1.104 -1.429 0.5235 5 5 3.860 768.0
BAT vs. KID -0.3247 0.3251 -0.6498 0.5235 5 5 1.755 768.0
BAT vs. LIV -0.3247 -1.105 0.7799 0.5235 5 5 2.107 768.0
HRT vs. KID 1.104 0.3251 0.7790 0.5235 5 5 2.104 768.0
HRT vs. LIV 1.104 -1.105 2.209 0.5235 5 5 5.966 768.0
KID vs. LIV 0.3251 -1.105 1.430 0.5235 5 5 3.862 768.0
Ndufa12
BAT vs. HRT -0.4981 1.212 -1.710 0.5235 5 5 4.619 768.0
BAT vs. KID -0.4981 0.4067 -0.9048 0.5235 5 5 2.444 768.0
BAT vs. LIV -0.4981 -1.120 0.6221 0.5235 5 5 1.681 768.0
HRT vs. KID 1.212 0.4067 0.8050 0.5235 5 5 2.174 768.0
HRT vs. LIV 1.212 -1.120 2.332 0.5235 5 5 6.299 768.0
KID vs. LIV 0.4067 -1.120 1.527 0.5235 5 5 4.125 768.0
Ndufa13
BAT vs. HRT 0.1331 1.611 -1.478 0.5235 5 5 3.993 768.0
BAT vs. KID 0.1331 -0.04883 0.1819 0.5235 5 5 0.4913 768.0
BAT vs. LIV 0.1331 -1.696 1.829 0.5235 5 5 4.940 768.0
HRT vs. KID 1.611 -0.04883 1.660 0.5235 5 5 4.485 768.0
HRT vs. LIV 1.611 -1.696 3.307 0.5235 5 5 8.933 768.0
KID vs. LIV -0.04883 -1.696 1.647 0.5235 5 5 4.448 768.0
Ndufa2
BAT vs. HRT 0.1363 1.326 -1.190 0.5235 5 5 3.214 768.0
BAT vs. KID 0.1363 0.1381 -0.001761 0.5235 5 5 0.004757 768.0
BAT vs. LIV 0.1363 -1.600 1.737 0.5235 5 5 4.692 768.0
HRT vs. KID 1.326 0.1381 1.188 0.5235 5 5 3.209 768.0
HRT vs. LIV 1.326 -1.600 2.927 0.5235 5 5 7.905 768.0
KID vs. LIV 0.1381 -1.600 1.739 0.5235 5 5 4.696 768.0
Ndufa3
BAT vs. HRT -0.4363 1.177 -1.613 0.5235 5 5 4.357 768.0
BAT vs. KID -0.4363 -0.2334 -0.2030 0.5235 5 5 0.5483 768.0
BAT vs. LIV -0.4363 -0.5070 0.07069 0.5235 5 5 0.1909 768.0
HRT vs. KID 1.177 -0.2334 1.410 0.5235 5 5 3.809 768.0
HRT vs. LIV 1.177 -0.5070 1.684 0.5235 5 5 4.548 768.0
KID vs. LIV -0.2334 -0.5070 0.2736 0.5235 5 5 0.7392 768.0
Ndufa5
BAT vs. HRT 0.1417 1.317 -1.176 0.5235 5 5 3.176 768.0
BAT vs. KID 0.1417 -0.4521 0.5938 0.5235 5 5 1.604 768.0
BAT vs. LIV 0.1417 -1.007 1.149 0.5235 5 5 3.103 768.0
HRT vs. KID 1.317 -0.4521 1.769 0.5235 5 5 4.780 768.0
HRT vs. LIV 1.317 -1.007 2.324 0.5235 5 5 6.279 768.0
KID vs. LIV -0.4521 -1.007 0.5550 0.5235 5 5 1.499 768.0
Ndufa6
BAT vs. HRT -0.4171 1.743 -2.160 0.5235 5 5 5.836 768.0
BAT vs. KID -0.4171 0.4104 -0.8274 0.5235 5 5 2.235 768.0
BAT vs. LIV -0.4171 -1.737 1.320 0.5235 5 5 3.565 768.0
HRT vs. KID 1.743 0.4104 1.333 0.5235 5 5 3.601 768.0
HRT vs. LIV 1.743 -1.737 3.480 0.5235 5 5 9.401 768.0
KID vs. LIV 0.4104 -1.737 2.147 0.5235 5 5 5.800 768.0
Ndufa7
BAT vs. HRT -0.3819 0.5763 -0.9582 0.5235 5 5 2.588 768.0
BAT vs. KID -0.3819 0.6918 -1.074 0.5235 5 5 2.900 768.0
BAT vs. LIV -0.3819 -0.8862 0.5043 0.5235 5 5 1.362 768.0
HRT vs. KID 0.5763 0.6918 -0.1155 0.5235 5 5 0.3120 768.0
HRT vs. LIV 0.5763 -0.8862 1.462 0.5235 5 5 3.951 768.0
KID vs. LIV 0.6918 -0.8862 1.578 0.5235 5 5 4.263 768.0
Ndufa8
BAT vs. HRT -0.2166 0.9336 -1.150 0.5235 5 5 3.107 768.0
BAT vs. KID -0.2166 0.2409 -0.4575 0.5235 5 5 1.236 768.0
BAT vs. LIV -0.2166 -0.9579 0.7414 0.5235 5 5 2.003 768.0
HRT vs. KID 0.9336 0.2409 0.6927 0.5235 5 5 1.871 768.0
HRT vs. LIV 0.9336 -0.9579 1.892 0.5235 5 5 5.110 768.0
KID vs. LIV 0.2409 -0.9579 1.199 0.5235 5 5 3.239 768.0
Ndufa9
BAT vs. HRT 0.1224 1.042 -0.9192 0.5235 5 5 2.483 768.0
BAT vs. KID 0.1224 -0.2343 0.3567 0.5235 5 5 0.9637 768.0
BAT vs. LIV 0.1224 -0.9297 1.052 0.5235 5 5 2.842 768.0
HRT vs. KID 1.042 -0.2343 1.276 0.5235 5 5 3.447 768.0
HRT vs. LIV 1.042 -0.9297 1.971 0.5235 5 5 5.325 768.0
KID vs. LIV -0.2343 -0.9297 0.6954 0.5235 5 5 1.878 768.0
Ndufab1
BAT vs. HRT 0.5749 0.5926 -0.01770 0.5235 5 5 0.04783 768.0
BAT vs. KID 0.5749 -0.09091 0.6658 0.5235 5 5 1.798 768.0
BAT vs. LIV 0.5749 -1.077 1.651 0.5235 5 5 4.461 768.0
HRT vs. KID 0.5926 -0.09091 0.6835 0.5235 5 5 1.846 768.0
HRT vs. LIV 0.5926 -1.077 1.669 0.5235 5 5 4.509 768.0
KID vs. LIV -0.09091 -1.077 0.9856 0.5235 5 5 2.662 768.0
Ndufaf1
BAT vs. HRT 1.329 -0.5995 1.929 0.5235 5 5 5.210 768.0
BAT vs. KID 1.329 0.3141 1.015 0.5235 5 5 2.742 768.0
BAT vs. LIV 1.329 -1.044 2.373 0.5235 5 5 6.410 768.0
HRT vs. KID -0.5995 0.3141 -0.9135 0.5235 5 5 2.468 768.0
HRT vs. LIV -0.5995 -1.044 0.4442 0.5235 5 5 1.200 768.0
KID vs. LIV 0.3141 -1.044 1.358 0.5235 5 5 3.668 768.0
Ndufaf2
BAT vs. HRT 0.3655 0.1574 0.2081 0.5235 5 5 0.5621 768.0
BAT vs. KID 0.3655 0.9783 -0.6128 0.5235 5 5 1.655 768.0
BAT vs. LIV 0.3655 -1.501 1.867 0.5235 5 5 5.043 768.0
HRT vs. KID 0.1574 0.9783 -0.8209 0.5235 5 5 2.218 768.0
HRT vs. LIV 0.1574 -1.501 1.659 0.5235 5 5 4.481 768.0
KID vs. LIV 0.9783 -1.501 2.480 0.5235 5 5 6.698 768.0
Ndufaf3
BAT vs. HRT 1.498 0.4020 1.096 0.5235 5 5 2.961 768.0
BAT vs. KID 1.498 -0.2084 1.707 0.5235 5 5 4.610 768.0
BAT vs. LIV 1.498 -1.692 3.190 0.5235 5 5 8.617 768.0
HRT vs. KID 0.4020 -0.2084 0.6104 0.5235 5 5 1.649 768.0
HRT vs. LIV 0.4020 -1.692 2.094 0.5235 5 5 5.656 768.0
KID vs. LIV -0.2084 -1.692 1.483 0.5235 5 5 4.007 768.0
Ndufaf4
BAT vs. HRT 0.2094 -0.6403 0.8497 0.5235 5 5 2.295 768.0
BAT vs. KID 0.2094 0.3735 -0.1641 0.5235 5 5 0.4433 768.0
BAT vs. LIV 0.2094 0.05739 0.1520 0.5235 5 5 0.4106 768.0
HRT vs. KID -0.6403 0.3735 -1.014 0.5235 5 5 2.738 768.0
HRT vs. LIV -0.6403 0.05739 -0.6977 0.5235 5 5 1.885 768.0
KID vs. LIV 0.3735 0.05739 0.3161 0.5235 5 5 0.8539 768.0
Ndufaf5
BAT vs. HRT 0.9998 0.4664 0.5334 0.5235 5 5 1.441 768.0
BAT vs. KID 0.9998 0.07911 0.9207 0.5235 5 5 2.487 768.0
BAT vs. LIV 0.9998 -1.545 2.545 0.5235 5 5 6.875 768.0
HRT vs. KID 0.4664 0.07911 0.3873 0.5235 5 5 1.046 768.0
HRT vs. LIV 0.4664 -1.545 2.012 0.5235 5 5 5.434 768.0
KID vs. LIV 0.07911 -1.545 1.624 0.5235 5 5 4.388 768.0
Ndufaf6
BAT vs. HRT 0.02175 -0.03860 0.06035 0.5235 5 5 0.1630 768.0
BAT vs. KID 0.02175 0.4951 -0.4733 0.5235 5 5 1.279 768.0
BAT vs. LIV 0.02175 -0.4782 0.5000 0.5235 5 5 1.351 768.0
HRT vs. KID -0.03860 0.4951 -0.5337 0.5235 5 5 1.442 768.0
HRT vs. LIV -0.03860 -0.4782 0.4396 0.5235 5 5 1.188 768.0
KID vs. LIV 0.4951 -0.4782 0.9733 0.5235 5 5 2.629 768.0
Ndufaf7
BAT vs. HRT 1.313 -2.859 4.173 0.5235 5 5 11.27 768.0
BAT vs. KID 1.313 1.959 -0.6461 0.5235 5 5 1.745 768.0
BAT vs. LIV 1.313 -0.4136 1.727 0.5235 5 5 4.665 768.0
HRT vs. KID -2.859 1.959 -4.819 0.5235 5 5 13.02 768.0
HRT vs. LIV -2.859 -0.4136 -2.446 0.5235 5 5 6.607 768.0
KID vs. LIV 1.959 -0.4136 2.373 0.5235 5 5 6.410 768.0
Ndufb10
BAT vs. HRT -0.5807 1.223 -1.804 0.5235 5 5 4.872 768.0
BAT vs. KID -0.5807 1.564 -2.145 0.5235 5 5 5.794 768.0
BAT vs. LIV -0.5807 -2.206 1.626 0.5235 5 5 4.392 768.0
HRT vs. KID 1.223 1.564 -0.3413 0.5235 5 5 0.9218 768.0
HRT vs. LIV 1.223 -2.206 3.429 0.5235 5 5 9.264 768.0
KID vs. LIV 1.564 -2.206 3.771 0.5235 5 5 10.19 768.0
Ndufb11
BAT vs. HRT 0.1033 0.8290 -0.7258 0.5235 5 5 1.960 768.0
BAT vs. KID 0.1033 -0.3015 0.4047 0.5235 5 5 1.093 768.0
BAT vs. LIV 0.1033 -0.6308 0.7341 0.5235 5 5 1.983 768.0
HRT vs. KID 0.8290 -0.3015 1.130 0.5235 5 5 3.054 768.0
HRT vs. LIV 0.8290 -0.6308 1.460 0.5235 5 5 3.944 768.0
KID vs. LIV -0.3015 -0.6308 0.3294 0.5235 5 5 0.8897 768.0
Ndufb2
BAT vs. HRT 0.5247 1.247 -0.7222 0.5235 5 5 1.951 768.0
BAT vs. KID 0.5247 -0.9802 1.505 0.5235 5 5 4.065 768.0
BAT vs. LIV 0.5247 -0.7914 1.316 0.5235 5 5 3.555 768.0
HRT vs. KID 1.247 -0.9802 2.227 0.5235 5 5 6.016 768.0
HRT vs. LIV 1.247 -0.7914 2.038 0.5235 5 5 5.506 768.0
KID vs. LIV -0.9802 -0.7914 -0.1888 0.5235 5 5 0.5100 768.0
Ndufb3
BAT vs. HRT 0.1807 1.045 -0.8648 0.5235 5 5 2.336 768.0
BAT vs. KID 0.1807 -0.2471 0.4278 0.5235 5 5 1.156 768.0
BAT vs. LIV 0.1807 -0.9791 1.160 0.5235 5 5 3.133 768.0
HRT vs. KID 1.045 -0.2471 1.293 0.5235 5 5 3.492 768.0
HRT vs. LIV 1.045 -0.9791 2.025 0.5235 5 5 5.469 768.0
KID vs. LIV -0.2471 -0.9791 0.7319 0.5235 5 5 1.977 768.0
Ndufb4
BAT vs. HRT 0.08825 1.317 -1.228 0.5235 5 5 3.318 768.0
BAT vs. KID 0.08825 -0.6834 0.7716 0.5235 5 5 2.084 768.0
BAT vs. LIV 0.08825 -0.7215 0.8097 0.5235 5 5 2.187 768.0
HRT vs. KID 1.317 -0.6834 2.000 0.5235 5 5 5.403 768.0
HRT vs. LIV 1.317 -0.7215 2.038 0.5235 5 5 5.506 768.0
KID vs. LIV -0.6834 -0.7215 0.03813 0.5235 5 5 0.1030 768.0
Ndufb5
BAT vs. HRT -0.3983 1.162 -1.560 0.5235 5 5 4.215 768.0
BAT vs. KID -0.3983 0.6810 -1.079 0.5235 5 5 2.916 768.0
BAT vs. LIV -0.3983 -1.445 1.046 0.5235 5 5 2.826 768.0
HRT vs. KID 1.162 0.6810 0.4809 0.5235 5 5 1.299 768.0
HRT vs. LIV 1.162 -1.445 2.606 0.5235 5 5 7.041 768.0
KID vs. LIV 0.6810 -1.445 2.126 0.5235 5 5 5.742 768.0
Ndufb6
BAT vs. HRT -0.1255 1.431 -1.557 0.5235 5 5 4.206 768.0
BAT vs. KID -0.1255 0.2959 -0.4214 0.5235 5 5 1.138 768.0
BAT vs. LIV -0.1255 -1.602 1.476 0.5235 5 5 3.988 768.0
HRT vs. KID 1.431 0.2959 1.135 0.5235 5 5 3.067 768.0
HRT vs. LIV 1.431 -1.602 3.033 0.5235 5 5 8.193 768.0
KID vs. LIV 0.2959 -1.602 1.898 0.5235 5 5 5.126 768.0
Ndufb7
BAT vs. HRT -1.228 1.210 -2.438 0.5235 5 5 6.586 768.0
BAT vs. KID -1.228 0.8263 -2.054 0.5235 5 5 5.549 768.0
BAT vs. LIV -1.228 -0.8087 -0.4190 0.5235 5 5 1.132 768.0
HRT vs. KID 1.210 0.8263 0.3839 0.5235 5 5 1.037 768.0
HRT vs. LIV 1.210 -0.8087 2.019 0.5235 5 5 5.454 768.0
KID vs. LIV 0.8263 -0.8087 1.635 0.5235 5 5 4.417 768.0
Ndufb8
BAT vs. HRT 0.05112 1.207 -1.156 0.5235 5 5 3.122 768.0
BAT vs. KID 0.05112 -0.1838 0.2349 0.5235 5 5 0.6347 768.0
BAT vs. LIV 0.05112 -1.074 1.125 0.5235 5 5 3.040 768.0
HRT vs. KID 1.207 -0.1838 1.391 0.5235 5 5 3.757 768.0
HRT vs. LIV 1.207 -1.074 2.281 0.5235 5 5 6.161 768.0
KID vs. LIV -0.1838 -1.074 0.8903 0.5235 5 5 2.405 768.0
Ndufb9
BAT vs. HRT -0.3810 1.723 -2.104 0.5235 5 5 5.684 768.0
BAT vs. KID -0.3810 0.1289 -0.5100 0.5235 5 5 1.378 768.0
BAT vs. LIV -0.3810 -1.471 1.090 0.5235 5 5 2.945 768.0
HRT vs. KID 1.723 0.1289 1.594 0.5235 5 5 4.307 768.0
HRT vs. LIV 1.723 -1.471 3.194 0.5235 5 5 8.629 768.0
KID vs. LIV 0.1289 -1.471 1.600 0.5235 5 5 4.322 768.0
Ndufc2
BAT vs. HRT -0.1834 0.8549 -1.038 0.5235 5 5 2.805 768.0
BAT vs. KID -0.1834 0.3560 -0.5394 0.5235 5 5 1.457 768.0
BAT vs. LIV -0.1834 -1.027 0.8440 0.5235 5 5 2.280 768.0
HRT vs. KID 0.8549 0.3560 0.4989 0.5235 5 5 1.348 768.0
HRT vs. LIV 0.8549 -1.027 1.882 0.5235 5 5 5.085 768.0
KID vs. LIV 0.3560 -1.027 1.383 0.5235 5 5 3.737 768.0
Ndufs1
BAT vs. HRT 0.1964 1.319 -1.123 0.5235 5 5 3.033 768.0
BAT vs. KID 0.1964 -0.4384 0.6348 0.5235 5 5 1.715 768.0
BAT vs. LIV 0.1964 -1.077 1.274 0.5235 5 5 3.441 768.0
HRT vs. KID 1.319 -0.4384 1.758 0.5235 5 5 4.748 768.0
HRT vs. LIV 1.319 -1.077 2.396 0.5235 5 5 6.473 768.0
KID vs. LIV -0.4384 -1.077 0.6389 0.5235 5 5 1.726 768.0
Ndufs2
BAT vs. HRT 0.1338 1.162 -1.028 0.5235 5 5 2.777 768.0
BAT vs. KID 0.1338 -0.2755 0.4093 0.5235 5 5 1.106 768.0
BAT vs. LIV 0.1338 -1.020 1.154 0.5235 5 5 3.117 768.0
HRT vs. KID 1.162 -0.2755 1.437 0.5235 5 5 3.883 768.0
HRT vs. LIV 1.162 -1.020 2.182 0.5235 5 5 5.895 768.0
KID vs. LIV -0.2755 -1.020 0.7448 0.5235 5 5 2.012 768.0
Ndufs3
BAT vs. HRT -0.05458 1.334 -1.388 0.5235 5 5 3.750 768.0
BAT vs. KID -0.05458 -0.1824 0.1278 0.5235 5 5 0.3452 768.0
BAT vs. LIV -0.05458 -1.097 1.042 0.5235 5 5 2.815 768.0
HRT vs. KID 1.334 -0.1824 1.516 0.5235 5 5 4.095 768.0
HRT vs. LIV 1.334 -1.097 2.430 0.5235 5 5 6.565 768.0
KID vs. LIV -0.1824 -1.097 0.9144 0.5235 5 5 2.470 768.0
Ndufs4
BAT vs. HRT -0.5312 1.173 -1.704 0.5235 5 5 4.602 768.0
BAT vs. KID -0.5312 0.5637 -1.095 0.5235 5 5 2.957 768.0
BAT vs. LIV -0.5312 -1.205 0.6739 0.5235 5 5 1.821 768.0
HRT vs. KID 1.173 0.5637 0.6089 0.5235 5 5 1.645 768.0
HRT vs. LIV 1.173 -1.205 2.378 0.5235 5 5 6.423 768.0
KID vs. LIV 0.5637 -1.205 1.769 0.5235 5 5 4.778 768.0
Ndufs5
BAT vs. HRT -0.05745 1.318 -1.375 0.5235 5 5 3.715 768.0
BAT vs. KID -0.05745 -0.2274 0.1699 0.5235 5 5 0.4590 768.0
BAT vs. LIV -0.05745 -1.033 0.9756 0.5235 5 5 2.635 768.0
HRT vs. KID 1.318 -0.2274 1.545 0.5235 5 5 4.174 768.0
HRT vs. LIV 1.318 -1.033 2.351 0.5235 5 5 6.351 768.0
KID vs. LIV -0.2274 -1.033 0.8057 0.5235 5 5 2.176 768.0
Ndufs6
BAT vs. HRT 0.04560 1.014 -0.9680 0.5235 5 5 2.615 768.0
BAT vs. KID 0.04560 -0.1132 0.1588 0.5235 5 5 0.4290 768.0
BAT vs. LIV 0.04560 -0.9460 0.9916 0.5235 5 5 2.679 768.0
HRT vs. KID 1.014 -0.1132 1.127 0.5235 5 5 3.044 768.0
HRT vs. LIV 1.014 -0.9460 1.960 0.5235 5 5 5.294 768.0
KID vs. LIV -0.1132 -0.9460 0.8328 0.5235 5 5 2.250 768.0
Ndufs7
BAT vs. HRT -0.9534 0.5932 -1.547 0.5235 5 5 4.178 768.0
BAT vs. KID -0.9534 -0.06365 -0.8897 0.5235 5 5 2.403 768.0
BAT vs. LIV -0.9534 0.4238 -1.377 0.5235 5 5 3.720 768.0
HRT vs. KID 0.5932 -0.06365 0.6569 0.5235 5 5 1.774 768.0
HRT vs. LIV 0.5932 0.4238 0.1694 0.5235 5 5 0.4577 768.0
KID vs. LIV -0.06365 0.4238 -0.4875 0.5235 5 5 1.317 768.0
Ndufs8
BAT vs. HRT 0.01818 1.948 -1.929 0.5235 5 5 5.212 768.0
BAT vs. KID 0.01818 -0.5585 0.5767 0.5235 5 5 1.558 768.0
BAT vs. LIV 0.01818 -1.407 1.425 0.5235 5 5 3.851 768.0
HRT vs. KID 1.948 -0.5585 2.506 0.5235 5 5 6.770 768.0
HRT vs. LIV 1.948 -1.407 3.355 0.5235 5 5 9.063 768.0
KID vs. LIV -0.5585 -1.407 0.8488 0.5235 5 5 2.293 768.0
Ndufv1
BAT vs. HRT -0.2001 1.079 -1.279 0.5235 5 5 3.455 768.0
BAT vs. KID -0.2001 0.3498 -0.5499 0.5235 5 5 1.486 768.0
BAT vs. LIV -0.2001 -1.229 1.029 0.5235 5 5 2.779 768.0
HRT vs. KID 1.079 0.3498 0.7291 0.5235 5 5 1.970 768.0
HRT vs. LIV 1.079 -1.229 2.308 0.5235 5 5 6.234 768.0
KID vs. LIV 0.3498 -1.229 1.579 0.5235 5 5 4.264 768.0
Ndufv2
BAT vs. HRT -0.1672 1.325 -1.492 0.5235 5 5 4.031 768.0
BAT vs. KID -0.1672 -0.09126 -0.07590 0.5235 5 5 0.2050 768.0
BAT vs. LIV -0.1672 -1.067 0.8996 0.5235 5 5 2.430 768.0
HRT vs. KID 1.325 -0.09126 1.416 0.5235 5 5 3.826 768.0
HRT vs. LIV 1.325 -1.067 2.392 0.5235 5 5 6.462 768.0
KID vs. LIV -0.09126 -1.067 0.9755 0.5235 5 5 2.635 768.0
Ndufv3
BAT vs. HRT -0.6217 1.237 -1.859 0.5235 5 5 5.021 768.0
BAT vs. KID -0.6217 0.4847 -1.106 0.5235 5 5 2.989 768.0
BAT vs. LIV -0.6217 -1.100 0.4784 0.5235 5 5 1.292 768.0
HRT vs. KID 1.237 0.4847 0.7523 0.5235 5 5 2.032 768.0
HRT vs. LIV 1.237 -1.100 2.337 0.5235 5 5 6.313 768.0
KID vs. LIV 0.4847 -1.100 1.585 0.5235 5 5 4.281 768.0
Ndufv3
BAT vs. HRT 1.217 -1.533 2.750 0.5235 5 5 7.428 768.0
BAT vs. KID 1.217 0.3244 0.8922 0.5235 5 5 2.410 768.0
BAT vs. LIV 1.217 -0.007887 1.225 0.5235 5 5 3.308 768.0
HRT vs. KID -1.533 0.3244 -1.858 0.5235 5 5 5.018 768.0
HRT vs. LIV -1.533 -0.007887 -1.525 0.5235 5 5 4.120 768.0
KID vs. LIV 0.3244 -0.007887 0.3323 0.5235 5 5 0.8977 768.0
Timmdc1
BAT vs. HRT 1.175 1.161 0.01414 0.5235 5 5 0.03818 768.0
BAT vs. KID 1.175 -1.192 2.368 0.5235 5 5 6.396 768.0
BAT vs. LIV 1.175 -1.144 2.319 0.5235 5 5 6.266 768.0
HRT vs. KID 1.161 -1.192 2.353 0.5235 5 5 6.358 768.0
HRT vs. LIV 1.161 -1.144 2.305 0.5235 5 5 6.227 768.0
KID vs. LIV -1.192 -1.144 -0.04822 0.5235 5 5 0.1302 768.0

## Sheet: 2way ANOVA_Fig. 4C
Within each row	compare columns (simple effects within rows)
Number of families 3
Number of comparisons per family 6
Alpha 0.05
Tukey's multiple comparisons test Mean Diff. 95.00% CI of diff. Significant? Summary Adjusted P Value
Sdha
BAT vs. HRT 0.3689 -0.1587 to 0.8965 No ns 0.2585
BAT vs. KID 0.9108 0.3832 to 1.438 Yes *** 0.0002
BAT vs. LIV 1.411 0.8837 to 1.939 Yes **** <0.0001
HRT vs. KID 0.5419 0.01427 to 1.070 Yes * 0.0421
HRT vs. LIV 1.042 0.5148 to 1.570 Yes **** <0.0001
KID vs. LIV 0.5005 -0.02710 to 1.028 No ns 0.0687
Sdhb
BAT vs. HRT -0.02651 -0.5541 to 0.5011 No ns 0.9991
BAT vs. KID 0.5214 -0.006262 to 1.049 No ns 0.0539
BAT vs. LIV 1.243 0.7150 to 1.770 Yes **** <0.0001
HRT vs. KID 0.5479 0.02025 to 1.075 Yes * 0.0391
HRT vs. LIV 1.269 0.7415 to 1.797 Yes **** <0.0001
KID vs. LIV 0.7213 0.1936 to 1.249 Yes ** 0.0036
Sdhc
BAT vs. HRT -0.2612 -0.7888 to 0.2664 No ns 0.5565
BAT vs. KID 0.1775 -0.3501 to 0.7051 No ns 0.8073
BAT vs. LIV 0.8068 0.2792 to 1.334 Yes *** 0.0010
HRT vs. KID 0.4387 -0.08892 to 0.9663 No ns 0.1343
HRT vs. LIV 1.068 0.5404 to 1.596 Yes **** <0.0001
KID vs. LIV 0.6293 0.1017 to 1.157 Yes * 0.0135
Test details Mean 1 Mean 2 Mean Diff. SE of diff. N1 N2 q DF
Sdha
BAT vs. HRT 0.6727 0.3039 0.3689 0.1982 5 5 2.631 48.00
BAT vs. KID 0.6727 -0.2380 0.9108 0.1982 5 5 6.497 48.00
BAT vs. LIV 0.6727 -0.7386 1.411 0.1982 5 5 10.07 48.00
HRT vs. KID 0.3039 -0.2380 0.5419 0.1982 5 5 3.866 48.00
HRT vs. LIV 0.3039 -0.7386 1.042 0.1982 5 5 7.436 48.00
KID vs. LIV -0.2380 -0.7386 0.5005 0.1982 5 5 3.570 48.00
Sdhb
BAT vs. HRT 0.4344 0.4609 -0.02651 0.1982 5 5 0.1891 48.00
BAT vs. KID 0.4344 -0.08699 0.5214 0.1982 5 5 3.719 48.00
BAT vs. LIV 0.4344 -0.8082 1.243 0.1982 5 5 8.864 48.00
HRT vs. KID 0.4609 -0.08699 0.5479 0.1982 5 5 3.908 48.00
HRT vs. LIV 0.4609 -0.8082 1.269 0.1982 5 5 9.053 48.00
KID vs. LIV -0.08699 -0.8082 0.7213 0.1982 5 5 5.145 48.00
Sdhc
BAT vs. HRT 0.1808 0.4420 -0.2612 0.1982 5 5 1.863 48.00
BAT vs. KID 0.1808 0.003288 0.1775 0.1982 5 5 1.266 48.00
BAT vs. LIV 0.1808 -0.6261 0.8068 0.1982 5 5 5.756 48.00
HRT vs. KID 0.4420 0.003288 0.4387 0.1982 5 5 3.129 48.00
HRT vs. LIV 0.4420 -0.6261 1.068 0.1982 5 5 7.619 48.00
KID vs. LIV 0.003288 -0.6261 0.6293 0.1982 5 5 4.489 48.00

## Sheet: 2way ANOVA_Fig. 4D
Within each row	compare columns (simple effects within rows)
Number of families 9
Number of comparisons per family 6
Alpha 0.05
Tukey's multiple comparisons test Mean Diff. 95.00% CI of diff. Significant? Summary Adjusted P Value
Cyc1
BAT vs. HRT 0.3255 -0.7112 to 1.362 No ns 0.8468
BAT vs. KID 2.041 1.004 to 3.077 Yes **** <0.0001
BAT vs. LIV 2.092 1.056 to 3.129 Yes **** <0.0001
HRT vs. KID 1.715 0.6785 to 2.752 Yes *** 0.0002
HRT vs. LIV 1.767 0.7303 to 2.804 Yes *** 0.0001
KID vs. LIV 0.05189 -0.9848 to 1.089 No ns 0.9992
Uqcc2
BAT vs. HRT 0.02624 -1.010 to 1.063 No ns 0.9999
BAT vs. KID -0.5386 -1.575 to 0.4981 No ns 0.5325
BAT vs. LIV 1.898 0.8611 to 2.935 Yes **** <0.0001
HRT vs. KID -0.5648 -1.602 to 0.4718 No ns 0.4913
HRT vs. LIV 1.872 0.8349 to 2.908 Yes **** <0.0001
KID vs. LIV 2.436 1.400 to 3.473 Yes **** <0.0001
Uqcr10
BAT vs. HRT -0.9730 -2.010 to 0.06367 No ns 0.0743
BAT vs. KID 0.8880 -0.1487 to 1.925 No ns 0.1210
BAT vs. LIV 0.9844 -0.05231 to 2.021 No ns 0.0693
HRT vs. KID 1.861 0.8243 to 2.898 Yes **** <0.0001
HRT vs. LIV 1.957 0.9207 to 2.994 Yes **** <0.0001
KID vs. LIV 0.09639 -0.9403 to 1.133 No ns 0.9950
Uqcrb
BAT vs. HRT -0.2043 -1.241 to 0.8324 No ns 0.9561
BAT vs. KID 1.038 0.001267 to 2.075 Yes * 0.0496
BAT vs. LIV 1.573 0.5368 to 2.610 Yes *** 0.0007
HRT vs. KID 1.242 0.2055 to 2.279 Yes * 0.0118
HRT vs. LIV 1.778 0.7410 to 2.814 Yes **** <0.0001
KID vs. LIV 0.5355 -0.5012 to 1.572 No ns 0.5374
Uqcrc1
BAT vs. HRT -0.08139 -1.118 to 0.9553 No ns 0.9970
BAT vs. KID 1.193 0.1568 to 2.230 Yes * 0.0170
BAT vs. LIV 1.563 0.5259 to 2.599 Yes *** 0.0008
HRT vs. KID 1.275 0.2382 to 2.312 Yes ** 0.0092
HRT vs. LIV 1.644 0.6073 to 2.681 Yes *** 0.0004
KID vs. LIV 0.3691 -0.6676 to 1.406 No ns 0.7912
Uqcrc2
BAT vs. HRT -0.1668 -1.204 to 0.8698 No ns 0.9753
BAT vs. KID 0.6002 -0.4365 to 1.637 No ns 0.4372
BAT vs. LIV 1.596 0.5588 to 2.632 Yes *** 0.0006
HRT vs. KID 0.7671 -0.2696 to 1.804 No ns 0.2229
HRT vs. LIV 1.762 0.7257 to 2.799 Yes *** 0.0001
KID vs. LIV 0.9953 -0.04141 to 2.032 No ns 0.0649
Uqcrfs1
BAT vs. HRT -0.3225 -1.359 to 0.7142 No ns 0.8503
BAT vs. KID 1.527 0.4899 to 2.563 Yes ** 0.0011
BAT vs. LIV 2.312 1.275 to 3.349 Yes **** <0.0001
HRT vs. KID 1.849 0.8124 to 2.886 Yes **** <0.0001
HRT vs. LIV 2.634 1.598 to 3.671 Yes **** <0.0001
KID vs. LIV 0.7853 -0.2514 to 1.822 No ns 0.2046
Uqcrh
BAT vs. HRT -0.07900 -1.116 to 0.9577 No ns 0.9972
BAT vs. KID 0.9250 -0.1117 to 1.962 No ns 0.0984
BAT vs. LIV 2.339 1.303 to 3.376 Yes **** <0.0001
HRT vs. KID 1.004 -0.03273 to 2.041 No ns 0.0615
HRT vs. LIV 2.418 1.382 to 3.455 Yes **** <0.0001
KID vs. LIV 1.414 0.3777 to 2.451 Yes ** 0.0029
Uqcrq
BAT vs. HRT -0.1405 -1.177 to 0.8962 No ns 0.9849
BAT vs. KID 1.527 0.4905 to 2.564 Yes ** 0.0011
BAT vs. LIV 1.433 0.3961 to 2.469 Yes ** 0.0025
HRT vs. KID 1.668 0.6311 to 2.704 Yes *** 0.0003
HRT vs. LIV 1.573 0.5366 to 2.610 Yes *** 0.0007
KID vs. LIV -0.09448 -1.131 to 0.9422 No ns 0.9953
Test details Mean 1 Mean 2 Mean Diff. SE of diff. N1 N2 q DF
Cyc1
BAT vs. HRT 1.115 0.7892 0.3255 0.3988 5 5 1.154 144.0
BAT vs. KID 1.115 -0.9260 2.041 0.3988 5 5 7.236 144.0
BAT vs. LIV 1.115 -0.9779 2.092 0.3988 5 5 7.420 144.0
HRT vs. KID 0.7892 -0.9260 1.715 0.3988 5 5 6.082 144.0
HRT vs. LIV 0.7892 -0.9779 1.767 0.3988 5 5 6.266 144.0
KID vs. LIV -0.9260 -0.9779 0.05189 0.3988 5 5 0.1840 144.0
Uqcc2
BAT vs. HRT 0.3464 0.3201 0.02624 0.3988 5 5 0.09303 144.0
BAT vs. KID 0.3464 0.8850 -0.5386 0.3988 5 5 1.910 144.0
BAT vs. LIV 0.3464 -1.551 1.898 0.3988 5 5 6.729 144.0
HRT vs. KID 0.3201 0.8850 -0.5648 0.3988 5 5 2.003 144.0
HRT vs. LIV 0.3201 -1.551 1.872 0.3988 5 5 6.636 144.0
KID vs. LIV 0.8850 -1.551 2.436 0.3988 5 5 8.639 144.0
Uqcr10
BAT vs. HRT 0.2248 1.198 -0.9730 0.3988 5 5 3.450 144.0
BAT vs. KID 0.2248 -0.6632 0.8880 0.3988 5 5 3.149 144.0
BAT vs. LIV 0.2248 -0.7595 0.9844 0.3988 5 5 3.490 144.0
HRT vs. KID 1.198 -0.6632 1.861 0.3988 5 5 6.599 144.0
HRT vs. LIV 1.198 -0.7595 1.957 0.3988 5 5 6.941 144.0
KID vs. LIV -0.6632 -0.7595 0.09639 0.3988 5 5 0.3418 144.0
Uqcrb
BAT vs. HRT 0.6018 0.8060 -0.2043 0.3988 5 5 0.7243 144.0
BAT vs. KID 0.6018 -0.4362 1.038 0.3988 5 5 3.680 144.0
BAT vs. LIV 0.6018 -0.9717 1.573 0.3988 5 5 5.579 144.0
HRT vs. KID 0.8060 -0.4362 1.242 0.3988 5 5 4.405 144.0
HRT vs. LIV 0.8060 -0.9717 1.778 0.3988 5 5 6.303 144.0
KID vs. LIV -0.4362 -0.9717 0.5355 0.3988 5 5 1.899 144.0
Uqcrc1
BAT vs. HRT 0.6687 0.7501 -0.08139 0.3988 5 5 0.2886 144.0
BAT vs. KID 0.6687 -0.5248 1.193 0.3988 5 5 4.232 144.0
BAT vs. LIV 0.6687 -0.8939 1.563 0.3988 5 5 5.541 144.0
HRT vs. KID 0.7501 -0.5248 1.275 0.3988 5 5 4.520 144.0
HRT vs. LIV 0.7501 -0.8939 1.644 0.3988 5 5 5.829 144.0
KID vs. LIV -0.5248 -0.8939 0.3691 0.3988 5 5 1.309 144.0
Uqcrc2
BAT vs. HRT 0.5072 0.6741 -0.1668 0.3988 5 5 0.5916 144.0
BAT vs. KID 0.5072 -0.09301 0.6002 0.3988 5 5 2.128 144.0
BAT vs. LIV 0.5072 -1.088 1.596 0.3988 5 5 5.657 144.0
HRT vs. KID 0.6741 -0.09301 0.7671 0.3988 5 5 2.720 144.0
HRT vs. LIV 0.6741 -1.088 1.762 0.3988 5 5 6.249 144.0
KID vs. LIV -0.09301 -1.088 0.9953 0.3988 5 5 3.529 144.0
Uqcrfs1
BAT vs. HRT 0.8790 1.201 -0.3225 0.3988 5 5 1.143 144.0
BAT vs. KID 0.8790 -0.6476 1.527 0.3988 5 5 5.413 144.0
BAT vs. LIV 0.8790 -1.433 2.312 0.3988 5 5 8.198 144.0
HRT vs. KID 1.201 -0.6476 1.849 0.3988 5 5 6.557 144.0
HRT vs. LIV 1.201 -1.433 2.634 0.3988 5 5 9.341 144.0
KID vs. LIV -0.6476 -1.433 0.7853 0.3988 5 5 2.784 144.0
Uqcrh
BAT vs. HRT 0.7963 0.8753 -0.07900 0.3988 5 5 0.2801 144.0
BAT vs. KID 0.7963 -0.1286 0.9250 0.3988 5 5 3.280 144.0
BAT vs. LIV 0.7963 -1.543 2.339 0.3988 5 5 8.295 144.0
HRT vs. KID 0.8753 -0.1286 1.004 0.3988 5 5 3.560 144.0
HRT vs. LIV 0.8753 -1.543 2.418 0.3988 5 5 8.575 144.0
KID vs. LIV -0.1286 -1.543 1.414 0.3988 5 5 5.015 144.0
Uqcrq
BAT vs. HRT 0.7049 0.8454 -0.1405 0.3988 5 5 0.4983 144.0
BAT vs. KID 0.7049 -0.8224 1.527 0.3988 5 5 5.415 144.0
BAT vs. LIV 0.7049 -0.7279 1.433 0.3988 5 5 5.080 144.0
HRT vs. KID 0.8454 -0.8224 1.668 0.3988 5 5 5.914 144.0
HRT vs. LIV 0.8454 -0.7279 1.573 0.3988 5 5 5.579 144.0
KID vs. LIV -0.8224 -0.7279 -0.09448 0.3988 5 5 0.3350 144.0

## Sheet: 2way ANOVA_Fig. 4E
Within each row	compare columns (simple effects within rows)
Number of families 25
Number of comparisons per family 6
Alpha 0.05
Tukey's multiple comparisons test Mean Diff. 95.00% CI of diff. Significant? Summary Adjusted P Value
Cmc1
BAT vs. HRT 2.542 0.6884 to 4.395 Yes ** 0.0025
BAT vs. KID 2.233 0.3799 to 4.087 Yes * 0.0108
BAT vs. LIV 2.424 0.5707 to 4.278 Yes ** 0.0045
HRT vs. KID -0.3085 -2.162 to 1.545 No ns 0.9734
HRT vs. LIV -0.1177 -1.971 to 1.736 No ns 0.9984
KID vs. LIV 0.1908 -1.663 to 2.044 No ns 0.9934
Cmc2
BAT vs. HRT 0.5628 -1.291 to 2.416 No ns 0.8620
BAT vs. KID 1.788 -0.06542 to 3.642 No ns 0.0632
BAT vs. LIV 2.107 0.2532 to 3.960 Yes * 0.0186
HRT vs. KID 1.225 -0.6282 to 3.079 No ns 0.3221
HRT vs. LIV 1.544 -0.3096 to 3.397 No ns 0.1396
KID vs. LIV 0.3186 -1.535 to 2.172 No ns 0.9708
Coa3
BAT vs. HRT 1.947 0.09352 to 3.801 Yes * 0.0352
BAT vs. KID 1.822 -0.03184 to 3.675 No ns 0.0561
BAT vs. LIV 3.201 1.348 to 5.055 Yes **** <0.0001
HRT vs. KID -0.1254 -1.979 to 1.728 No ns 0.9981
HRT vs. LIV 1.254 -0.5995 to 3.108 No ns 0.3016
KID vs. LIV 1.379 -0.4741 to 3.233 No ns 0.2213
Coa5
BAT vs. HRT 0.6340 -1.220 to 2.487 No ns 0.8140
BAT vs. KID -0.3044 -2.158 to 1.549 No ns 0.9744
BAT vs. LIV -2.270 -4.124 to -0.4169 Yes ** 0.0092
HRT vs. KID -0.9383 -2.792 to 0.9152 No ns 0.5596
HRT vs. LIV -2.904 -4.758 to -1.051 Yes *** 0.0004
KID vs. LIV -1.966 -3.820 to -0.1125 Yes * 0.0327
Coa6
BAT vs. HRT -0.2503 -2.104 to 1.603 No ns 0.9855
BAT vs. KID -3.486 -5.340 to -1.633 Yes **** <0.0001
BAT vs. LIV -1.797 -3.650 to 0.05656 No ns 0.0612
HRT vs. KID -3.236 -5.090 to -1.383 Yes **** <0.0001
HRT vs. LIV -1.547 -3.400 to 0.3069 No ns 0.1385
KID vs. LIV 1.689 -0.1641 to 3.543 No ns 0.0884
Coa7
BAT vs. HRT 0.7465 -1.107 to 2.600 No ns 0.7266
BAT vs. KID -0.01792 -1.871 to 1.836 No ns >0.9999
BAT vs. LIV 0.6976 -1.156 to 2.551 No ns 0.7661
HRT vs. KID -0.7645 -2.618 to 1.089 No ns 0.7116
HRT vs. LIV -0.04899 -1.903 to 1.805 No ns 0.9999
KID vs. LIV 0.7155 -1.138 to 2.569 No ns 0.7519
COX1
BAT vs. HRT -4.487 -6.341 to -2.634 Yes **** <0.0001
BAT vs. KID -4.794 -6.648 to -2.941 Yes **** <0.0001
BAT vs. LIV -0.3501 -2.204 to 1.503 No ns 0.9619
HRT vs. KID -0.3072 -2.161 to 1.546 No ns 0.9737
HRT vs. LIV 4.137 2.284 to 5.991 Yes **** <0.0001
KID vs. LIV 4.444 2.591 to 6.298 Yes **** <0.0001
Cox11
BAT vs. HRT 0.4205 -1.433 to 2.274 No ns 0.9365
BAT vs. KID 2.867 1.014 to 4.721 Yes *** 0.0005
BAT vs. LIV 3.176 1.322 to 5.029 Yes **** <0.0001
HRT vs. KID 2.447 0.5933 to 4.300 Yes ** 0.0040
HRT vs. LIV 2.756 0.9020 to 4.609 Yes *** 0.0008
KID vs. LIV 0.3087 -1.545 to 2.162 No ns 0.9734
Cox17
BAT vs. HRT 0.3776 -1.476 to 2.231 No ns 0.9529
BAT vs. KID 1.635 -0.2183 to 3.489 No ns 0.1054
BAT vs. LIV 3.504 1.651 to 5.358 Yes **** <0.0001
HRT vs. KID 1.258 -0.5958 to 3.111 No ns 0.2990
HRT vs. LIV 3.127 1.273 to 4.980 Yes *** 0.0001
KID vs. LIV 1.869 0.01539 to 3.722 Yes * 0.0473
COX2
BAT vs. HRT -1.542 -3.396 to 0.3111 No ns 0.1403
BAT vs. KID -0.2132 -2.067 to 1.640 No ns 0.9909
BAT vs. LIV 0.5931 -1.260 to 2.447 No ns 0.8424
HRT vs. KID 1.329 -0.5243 to 3.183 No ns 0.2516
HRT vs. LIV 2.135 0.2820 to 3.989 Yes * 0.0165
KID vs. LIV 0.8063 -1.047 to 2.660 No ns 0.6760
Cox20
BAT vs. HRT 0.003684 -1.850 to 1.857 No ns >0.9999
BAT vs. KID 1.628 -0.2251 to 3.482 No ns 0.1077
BAT vs. LIV 3.995 2.141 to 5.848 Yes **** <0.0001
HRT vs. KID 1.625 -0.2288 to 3.478 No ns 0.1089
HRT vs. LIV 3.991 2.138 to 5.845 Yes **** <0.0001
KID vs. LIV 2.366 0.5130 to 4.220 Yes ** 0.0059
Cox4i1
BAT vs. HRT -1.322 -3.176 to 0.5312 No ns 0.2559
BAT vs. KID 0.4445 -1.409 to 2.298 No ns 0.9261
BAT vs. LIV 0.5882 -1.265 to 2.442 No ns 0.8456
HRT vs. KID 1.767 -0.08667 to 3.620 No ns 0.0680
HRT vs. LIV 1.911 0.05699 to 3.764 Yes * 0.0405
KID vs. LIV 0.1437 -1.710 to 1.997 No ns 0.9972
Cox5a
BAT vs. HRT -0.5627 -2.416 to 1.291 No ns 0.8621
BAT vs. KID 0.8738 -0.9797 to 2.727 No ns 0.6169
BAT vs. LIV 0.6032 -1.250 to 2.457 No ns 0.8355
HRT vs. KID 1.437 -0.4170 to 3.290 No ns 0.1899
HRT vs. LIV 1.166 -0.6876 to 3.019 No ns 0.3669
KID vs. LIV -0.2706 -2.124 to 1.583 No ns 0.9818
Cox5b
BAT vs. HRT -1.455 -3.309 to 0.3983 No ns 0.1803
BAT vs. KID -0.6602 -2.514 to 1.193 No ns 0.7948
BAT vs. LIV 0.02984 -1.824 to 1.883 No ns >0.9999
HRT vs. KID 0.7951 -1.058 to 2.649 No ns 0.6857
HRT vs. LIV 1.485 -0.3684 to 3.339 No ns 0.1658
KID vs. LIV 0.6900 -1.163 to 2.544 No ns 0.7720
Cox6a1
BAT vs. HRT 0.9167 -0.9369 to 2.770 No ns 0.5789
BAT vs. KID -0.9650 -2.818 to 0.8886 No ns 0.5360
BAT vs. LIV -0.8184 -2.672 to 1.035 No ns 0.6655
HRT vs. KID -1.882 -3.735 to -0.02810 Yes * 0.0451
HRT vs. LIV -1.735 -3.589 to 0.1184 No ns 0.0759
KID vs. LIV 0.1465 -1.707 to 2.000 No ns 0.9970
Cox6a2
BAT vs. HRT -7.635 -9.489 to -5.782 Yes **** <0.0001
BAT vs. KID 2.820 0.9663 to 4.673 Yes *** 0.0006
BAT vs. LIV -1.953 -3.807 to -0.09952 Yes * 0.0344
HRT vs. KID 10.46 8.602 to 12.31 Yes **** <0.0001
HRT vs. LIV 5.682 3.829 to 7.536 Yes **** <0.0001
KID vs. LIV -4.773 -6.626 to -2.919 Yes **** <0.0001
Cox6b1
BAT vs. HRT -2.210 -4.064 to -0.3569 Yes * 0.0120
BAT vs. KID -1.884 -3.738 to -0.03077 Yes * 0.0446
BAT vs. LIV -0.03922 -1.893 to 1.814 No ns >0.9999
HRT vs. KID 0.3262 -1.527 to 2.180 No ns 0.9688
HRT vs. LIV 2.171 0.3177 to 4.025 Yes * 0.0142
KID vs. LIV 1.845 -0.008452 to 3.699 No ns 0.0516
Cox6c
BAT vs. HRT -1.584 -3.438 to 0.2695 No ns 0.1237
BAT vs. KID 0.7546 -1.099 to 2.608 No ns 0.7199
BAT vs. LIV 0.3985 -1.455 to 2.252 No ns 0.9452
HRT vs. KID 2.339 0.4851 to 4.192 Yes ** 0.0067
HRT vs. LIV 1.983 0.1290 to 3.836 Yes * 0.0307
KID vs. LIV -0.3561 -2.210 to 1.497 No ns 0.9600
Cox7a1
BAT vs. HRT -3.234 -5.087 to -1.380 Yes **** <0.0001
BAT vs. KID 1.481 -0.3722 to 3.335 No ns 0.1675
BAT vs. LIV 2.983 1.129 to 4.836 Yes *** 0.0002
HRT vs. KID 4.715 2.862 to 6.569 Yes **** <0.0001
HRT vs. LIV 6.216 4.363 to 8.070 Yes **** <0.0001
KID vs. LIV 1.501 -0.3522 to 3.355 No ns 0.1582
Cox7a2
BAT vs. HRT -0.6174 -2.471 to 1.236 No ns 0.8257
BAT vs. KID -1.747 -3.601 to 0.1063 No ns 0.0728
BAT vs. LIV -1.423 -3.276 to 0.4306 No ns 0.1971
HRT vs. KID -1.130 -2.983 to 0.7237 No ns 0.3955
HRT vs. LIV -0.8055 -2.659 to 1.048 No ns 0.6767
KID vs. LIV 0.3243 -1.529 to 2.178 No ns 0.9693
Cox7a2l
BAT vs. HRT -0.4083 -2.262 to 1.445 No ns 0.9415
BAT vs. KID 0.4799 -1.374 to 2.333 No ns 0.9091
BAT vs. LIV 0.5538 -1.300 to 2.407 No ns 0.8676
HRT vs. KID 0.8882 -0.9654 to 2.742 No ns 0.6042
HRT vs. LIV 0.9620 -0.8915 to 2.816 No ns 0.5386
KID vs. LIV 0.07389 -1.780 to 1.927 No ns 0.9996
Cox7c
BAT vs. HRT -1.847 -3.701 to 0.006353 No ns 0.0512
BAT vs. KID -0.5186 -2.372 to 1.335 No ns 0.8884
BAT vs. LIV 0.08375 -1.770 to 1.937 No ns 0.9994
HRT vs. KID 1.329 -0.5249 to 3.182 No ns 0.2520
HRT vs. LIV 1.931 0.07740 to 3.784 Yes * 0.0375
KID vs. LIV 0.6023 -1.251 to 2.456 No ns 0.8361
Cox8a
BAT vs. HRT -1.028 -2.882 to 0.8255 No ns 0.4808
BAT vs. KID -5.029 -6.882 to -3.175 Yes **** <0.0001
BAT vs. LIV -3.665 -5.518 to -1.811 Yes **** <0.0001
HRT vs. KID -4.001 -5.854 to -2.147 Yes **** <0.0001
HRT vs. LIV -2.637 -4.490 to -0.7834 Yes ** 0.0016
KID vs. LIV 1.364 -0.4896 to 3.217 No ns 0.2304
Cox8b
BAT vs. HRT -2.546 -4.399 to -0.6920 Yes ** 0.0025
BAT vs. KID 2.845 0.9912 to 4.698 Yes *** 0.0005
BAT vs. LIV 2.874 1.021 to 4.728 Yes *** 0.0004
HRT vs. KID 5.390 3.537 to 7.244 Yes **** <0.0001
HRT vs. LIV 5.420 3.566 to 7.273 Yes **** <0.0001
KID vs. LIV 0.02929 -1.824 to 1.883 No ns >0.9999
Ndufa4
BAT vs. HRT -2.259 -4.113 to -0.4057 Yes ** 0.0096
BAT vs. KID -1.069 -2.923 to 0.7843 No ns 0.4455
BAT vs. LIV 0.3405 -1.513 to 2.194 No ns 0.9648
HRT vs. KID 1.190 -0.6635 to 3.044 No ns 0.3484
HRT vs. LIV 2.600 0.7462 to 4.453 Yes ** 0.0019
KID vs. LIV 1.410 -0.4438 to 3.263 No ns 0.2042
Test details Mean 1 Mean 2 Mean Diff. SE of diff. N1 N2 q DF
Cmc1
BAT vs. HRT 1.800 -0.7420 2.542 0.7185 5 5 5.004 400.0
BAT vs. KID 1.800 -0.4335 2.233 0.7185 5 5 4.396 400.0
BAT vs. LIV 1.800 -0.6243 2.424 0.7185 5 5 4.772 400.0
HRT vs. KID -0.7420 -0.4335 -0.3085 0.7185 5 5 0.6073 400.0
HRT vs. LIV -0.7420 -0.6243 -0.1177 0.7185 5 5 0.2317 400.0
KID vs. LIV -0.4335 -0.6243 0.1908 0.7185 5 5 0.3756 400.0
Cmc2
BAT vs. HRT 1.114 0.5516 0.5628 0.7185 5 5 1.108 400.0
BAT vs. KID 1.114 -0.6737 1.788 0.7185 5 5 3.520 400.0
BAT vs. LIV 1.114 -0.9923 2.107 0.7185 5 5 4.147 400.0
HRT vs. KID 0.5516 -0.6737 1.225 0.7185 5 5 2.412 400.0
HRT vs. LIV 0.5516 -0.9923 1.544 0.7185 5 5 3.039 400.0
KID vs. LIV -0.6737 -0.9923 0.3186 0.7185 5 5 0.6272 400.0
Coa3
BAT vs. HRT 1.742 -0.2046 1.947 0.7185 5 5 3.833 400.0
BAT vs. KID 1.742 -0.07923 1.822 0.7185 5 5 3.586 400.0
BAT vs. LIV 1.742 -1.459 3.201 0.7185 5 5 6.301 400.0
HRT vs. KID -0.2046 -0.07923 -0.1254 0.7185 5 5 0.2468 400.0
HRT vs. LIV -0.2046 -1.459 1.254 0.7185 5 5 2.468 400.0
KID vs. LIV -0.07923 -1.459 1.379 0.7185 5 5 2.715 400.0
Coa5
BAT vs. HRT -0.4852 -1.119 0.6340 0.7185 5 5 1.248 400.0
BAT vs. KID -0.4852 -0.1808 -0.3044 0.7185 5 5 0.5991 400.0
BAT vs. LIV -0.4852 1.785 -2.270 0.7185 5 5 4.469 400.0
HRT vs. KID -1.119 -0.1808 -0.9383 0.7185 5 5 1.847 400.0
HRT vs. LIV -1.119 1.785 -2.904 0.7185 5 5 5.717 400.0
KID vs. LIV -0.1808 1.785 -1.966 0.7185 5 5 3.870 400.0
Coa6
BAT vs. HRT -1.383 -1.133 -0.2503 0.7185 5 5 0.4927 400.0
BAT vs. KID -1.383 2.103 -3.486 0.7185 5 5 6.863 400.0
BAT vs. LIV -1.383 0.4136 -1.797 0.7185 5 5 3.537 400.0
HRT vs. KID -1.133 2.103 -3.236 0.7185 5 5 6.370 400.0
HRT vs. LIV -1.133 0.4136 -1.547 0.7185 5 5 3.044 400.0
KID vs. LIV 2.103 0.4136 1.689 0.7185 5 5 3.325 400.0
Coa7
BAT vs. HRT 0.3565 -0.3900 0.7465 0.7185 5 5 1.470 400.0
BAT vs. KID 0.3565 0.3745 -0.01792 0.7185 5 5 0.03527 400.0
BAT vs. LIV 0.3565 -0.3410 0.6976 0.7185 5 5 1.373 400.0
HRT vs. KID -0.3900 0.3745 -0.7645 0.7185 5 5 1.505 400.0
HRT vs. LIV -0.3900 -0.3410 -0.04899 0.7185 5 5 0.09644 400.0
KID vs. LIV 0.3745 -0.3410 0.7155 0.7185 5 5 1.408 400.0
COX1
BAT vs. HRT -2.408 2.079 -4.487 0.7185 5 5 8.833 400.0
BAT vs. KID -2.408 2.387 -4.794 0.7185 5 5 9.437 400.0
BAT vs. LIV -2.408 -2.058 -0.3501 0.7185 5 5 0.6891 400.0
HRT vs. KID 2.079 2.387 -0.3072 0.7185 5 5 0.6048 400.0
HRT vs. LIV 2.079 -2.058 4.137 0.7185 5 5 8.144 400.0
KID vs. LIV 2.387 -2.058 4.444 0.7185 5 5 8.748 400.0
Cox11
BAT vs. HRT 1.616 1.195 0.4205 0.7185 5 5 0.8276 400.0
BAT vs. KID 1.616 -1.251 2.867 0.7185 5 5 5.644 400.0
BAT vs. LIV 1.616 -1.560 3.176 0.7185 5 5 6.252 400.0
HRT vs. KID 1.195 -1.251 2.447 0.7185 5 5 4.816 400.0
HRT vs. LIV 1.195 -1.560 2.756 0.7185 5 5 5.424 400.0
KID vs. LIV -1.251 -1.560 0.3087 0.7185 5 5 0.6077 400.0
Cox17
BAT vs. HRT 1.379 1.002 0.3776 0.7185 5 5 0.7432 400.0
BAT vs. KID 1.379 -0.2560 1.635 0.7185 5 5 3.219 400.0
BAT vs. LIV 1.379 -2.125 3.504 0.7185 5 5 6.898 400.0
HRT vs. KID 1.002 -0.2560 1.258 0.7185 5 5 2.476 400.0
HRT vs. LIV 1.002 -2.125 3.127 0.7185 5 5 6.154 400.0
KID vs. LIV -0.2560 -2.125 1.869 0.7185 5 5 3.679 400.0
COX2
BAT vs. HRT -0.2906 1.252 -1.542 0.7185 5 5 3.036 400.0
BAT vs. KID -0.2906 -0.07745 -0.2132 0.7185 5 5 0.4196 400.0
BAT vs. LIV -0.2906 -0.8837 0.5931 0.7185 5 5 1.167 400.0
HRT vs. KID 1.252 -0.07745 1.329 0.7185 5 5 2.616 400.0
HRT vs. LIV 1.252 -0.8837 2.135 0.7185 5 5 4.203 400.0
KID vs. LIV -0.07745 -0.8837 0.8063 0.7185 5 5 1.587 400.0
Cox20
BAT vs. HRT 1.407 1.403 0.003684 0.7185 5 5 0.007252 400.0
BAT vs. KID 1.407 -0.2217 1.628 0.7185 5 5 3.205 400.0
BAT vs. LIV 1.407 -2.588 3.995 0.7185 5 5 7.864 400.0
HRT vs. KID 1.403 -0.2217 1.625 0.7185 5 5 3.198 400.0
HRT vs. LIV 1.403 -2.588 3.991 0.7185 5 5 7.856 400.0
KID vs. LIV -0.2217 -2.588 2.366 0.7185 5 5 4.658 400.0
Cox4i1
BAT vs. HRT -0.07242 1.250 -1.322 0.7185 5 5 2.603 400.0
BAT vs. KID -0.07242 -0.5169 0.4445 0.7185 5 5 0.8750 400.0
BAT vs. LIV -0.07242 -0.6606 0.5882 0.7185 5 5 1.158 400.0
HRT vs. KID 1.250 -0.5169 1.767 0.7185 5 5 3.478 400.0
HRT vs. LIV 1.250 -0.6606 1.911 0.7185 5 5 3.761 400.0
KID vs. LIV -0.5169 -0.6606 0.1437 0.7185 5 5 0.2828 400.0
Cox5a
BAT vs. HRT 0.2286 0.7913 -0.5627 0.7185 5 5 1.108 400.0
BAT vs. KID 0.2286 -0.6452 0.8738 0.7185 5 5 1.720 400.0
BAT vs. LIV 0.2286 -0.3746 0.6032 0.7185 5 5 1.187 400.0
HRT vs. KID 0.7913 -0.6452 1.437 0.7185 5 5 2.828 400.0
HRT vs. LIV 0.7913 -0.3746 1.166 0.7185 5 5 2.295 400.0
KID vs. LIV -0.6452 -0.3746 -0.2706 0.7185 5 5 0.5327 400.0
Cox5b
BAT vs. HRT -0.5214 0.9339 -1.455 0.7185 5 5 2.865 400.0
BAT vs. KID -0.5214 0.1388 -0.6602 0.7185 5 5 1.300 400.0
BAT vs. LIV -0.5214 -0.5512 0.02984 0.7185 5 5 0.05874 400.0
HRT vs. KID 0.9339 0.1388 0.7951 0.7185 5 5 1.565 400.0
HRT vs. LIV 0.9339 -0.5512 1.485 0.7185 5 5 2.923 400.0
KID vs. LIV 0.1388 -0.5512 0.6900 0.7185 5 5 1.358 400.0
Cox6a1
BAT vs. HRT -0.2167 -1.133 0.9167 0.7185 5 5 1.804 400.0
BAT vs. KID -0.2167 0.7483 -0.9650 0.7185 5 5 1.899 400.0
BAT vs. LIV -0.2167 0.6018 -0.8184 0.7185 5 5 1.611 400.0
HRT vs. KID -1.133 0.7483 -1.882 0.7185 5 5 3.704 400.0
HRT vs. LIV -1.133 0.6018 -1.735 0.7185 5 5 3.415 400.0
KID vs. LIV 0.7483 0.6018 0.1465 0.7185 5 5 0.2884 400.0
Cox6a2
BAT vs. HRT -1.692 5.943 -7.635 0.7185 5 5 15.03 400.0
BAT vs. KID -1.692 -4.512 2.820 0.7185 5 5 5.551 400.0
BAT vs. LIV -1.692 0.2609 -1.953 0.7185 5 5 3.844 400.0
HRT vs. KID 5.943 -4.512 10.46 0.7185 5 5 20.58 400.0
HRT vs. LIV 5.943 0.2609 5.682 0.7185 5 5 11.18 400.0
KID vs. LIV -4.512 0.2609 -4.773 0.7185 5 5 9.395 400.0
Cox6b1
BAT vs. HRT -1.033 1.177 -2.210 0.7185 5 5 4.351 400.0
BAT vs. KID -1.033 0.8508 -1.884 0.7185 5 5 3.709 400.0
BAT vs. LIV -1.033 -0.9943 -0.03922 0.7185 5 5 0.07721 400.0
HRT vs. KID 1.177 0.8508 0.3262 0.7185 5 5 0.6420 400.0
HRT vs. LIV 1.177 -0.9943 2.171 0.7185 5 5 4.274 400.0
KID vs. LIV 0.8508 -0.9943 1.845 0.7185 5 5 3.632 400.0
Cox6c
BAT vs. HRT -0.1077 1.476 -1.584 0.7185 5 5 3.118 400.0
BAT vs. KID -0.1077 -0.8623 0.7546 0.7185 5 5 1.485 400.0
BAT vs. LIV -0.1077 -0.5062 0.3985 0.7185 5 5 0.7845 400.0
HRT vs. KID 1.476 -0.8623 2.339 0.7185 5 5 4.603 400.0
HRT vs. LIV 1.476 -0.5062 1.983 0.7185 5 5 3.902 400.0
KID vs. LIV -0.8623 -0.5062 -0.3561 0.7185 5 5 0.7009 400.0
Cox7a1
BAT vs. HRT 0.3076 3.541 -3.234 0.7185 5 5 6.365 400.0
BAT vs. KID 0.3076 -1.174 1.481 0.7185 5 5 2.916 400.0
BAT vs. LIV 0.3076 -2.675 2.983 0.7185 5 5 5.871 400.0
HRT vs. KID 3.541 -1.174 4.715 0.7185 5 5 9.281 400.0
HRT vs. LIV 3.541 -2.675 6.216 0.7185 5 5 12.24 400.0
KID vs. LIV -1.174 -2.675 1.501 0.7185 5 5 2.955 400.0
Cox7a2
BAT vs. HRT -0.9469 -0.3295 -0.6174 0.7185 5 5 1.215 400.0
BAT vs. KID -0.9469 0.8003 -1.747 0.7185 5 5 3.439 400.0
BAT vs. LIV -0.9469 0.4760 -1.423 0.7185 5 5 2.801 400.0
HRT vs. KID -0.3295 0.8003 -1.130 0.7185 5 5 2.224 400.0
HRT vs. LIV -0.3295 0.4760 -0.8055 0.7185 5 5 1.586 400.0
KID vs. LIV 0.8003 0.4760 0.3243 0.7185 5 5 0.6384 400.0
Cox7a2l
BAT vs. HRT 0.1563 0.5646 -0.4083 0.7185 5 5 0.8037 400.0
BAT vs. KID 0.1563 -0.3235 0.4799 0.7185 5 5 0.9446 400.0
BAT vs. LIV 0.1563 -0.3974 0.5538 0.7185 5 5 1.090 400.0
HRT vs. KID 0.5646 -0.3235 0.8882 0.7185 5 5 1.748 400.0
HRT vs. LIV 0.5646 -0.3974 0.9620 0.7185 5 5 1.894 400.0
KID vs. LIV -0.3235 -0.3974 0.07389 0.7185 5 5 0.1454 400.0
Cox7c
BAT vs. HRT -0.5705 1.277 -1.847 0.7185 5 5 3.636 400.0
BAT vs. KID -0.5705 -0.05191 -0.5186 0.7185 5 5 1.021 400.0
BAT vs. LIV -0.5705 -0.6543 0.08375 0.7185 5 5 0.1649 400.0
HRT vs. KID 1.277 -0.05191 1.329 0.7185 5 5 2.615 400.0
HRT vs. LIV 1.277 -0.6543 1.931 0.7185 5 5 3.801 400.0
KID vs. LIV -0.05191 -0.6543 0.6023 0.7185 5 5 1.186 400.0
Cox8a
BAT vs. HRT -2.430 -1.402 -1.028 0.7185 5 5 2.024 400.0
BAT vs. KID -2.430 2.598 -5.029 0.7185 5 5 9.899 400.0
BAT vs. LIV -2.430 1.234 -3.665 0.7185 5 5 7.214 400.0
HRT vs. KID -1.402 2.598 -4.001 0.7185 5 5 7.875 400.0
HRT vs. LIV -1.402 1.234 -2.637 0.7185 5 5 5.190 400.0
KID vs. LIV 2.598 1.234 1.364 0.7185 5 5 2.685 400.0
Cox8b
BAT vs. HRT 0.7933 3.339 -2.546 0.7185 5 5 5.011 400.0
BAT vs. KID 0.7933 -2.051 2.845 0.7185 5 5 5.600 400.0
BAT vs. LIV 0.7933 -2.081 2.874 0.7185 5 5 5.657 400.0
HRT vs. KID 3.339 -2.051 5.390 0.7185 5 5 10.61 400.0
HRT vs. LIV 3.339 -2.081 5.420 0.7185 5 5 10.67 400.0
KID vs. LIV -2.051 -2.081 0.02929 0.7185 5 5 0.05765 400.0
Ndufa4
BAT vs. HRT -0.7470 1.512 -2.259 0.7185 5 5 4.447 400.0
BAT vs. KID -0.7470 0.3222 -1.069 0.7185 5 5 2.105 400.0
BAT vs. LIV -0.7470 -1.087 0.3405 0.7185 5 5 0.6702 400.0
HRT vs. KID 1.512 0.3222 1.190 0.7185 5 5 2.342 400.0
HRT vs. LIV 1.512 -1.087 2.600 0.7185 5 5 5.117 400.0
KID vs. LIV 0.3222 -1.087 1.410 0.7185 5 5 2.775 400.0

## Sheet: 2way ANOVA_Fig. 4F
Within each row	compare columns (simple effects within rows)
Number of families 18
Number of comparisons per family 6
Alpha 0.05
Tukey's multiple comparisons test Mean Diff. 95.00% CI of diff. Significant? Summary Adjusted P Value
Atp5a1
BAT vs. HRT -2.732 -4.421 to -1.044 Yes *** 0.0002
BAT vs. KID -1.386 -3.074 to 0.3022 No ns 0.1487
BAT vs. LIV -1.357 -3.045 to 0.3315 No ns 0.1632
HRT vs. KID 1.346 -0.3422 to 3.035 No ns 0.1687
HRT vs. LIV 1.375 -0.3129 to 3.064 No ns 0.1539
KID vs. LIV 0.02927 -1.659 to 1.718 No ns >0.9999
Atp5b
BAT vs. HRT -3.221 -4.909 to -1.533 Yes **** <0.0001
BAT vs. KID -2.207 -3.895 to -0.5182 Yes ** 0.0046
BAT vs. LIV -1.498 -3.187 to 0.1901 No ns 0.1020
HRT vs. KID 1.014 -0.6739 to 2.703 No ns 0.4075
HRT vs. LIV 1.723 0.03438 to 3.411 Yes * 0.0435
KID vs. LIV 0.7083 -0.9801 to 2.397 No ns 0.6996
Atp5c1
BAT vs. HRT -3.047 -4.735 to -1.359 Yes **** <0.0001
BAT vs. KID -2.359 -4.047 to -0.6702 Yes ** 0.0020
BAT vs. LIV -1.663 -3.352 to 0.02495 No ns 0.0552
HRT vs. KID 0.6886 -0.9998 to 2.377 No ns 0.7178
HRT vs. LIV 1.384 -0.3046 to 3.072 No ns 0.1499
KID vs. LIV 0.6951 -0.9932 to 2.384 No ns 0.7117
Atp5d
BAT vs. HRT -2.743 -4.432 to -1.055 Yes *** 0.0002
BAT vs. KID -1.560 -3.248 to 0.1286 No ns 0.0818
BAT vs. LIV -1.829 -3.517 to -0.1406 Yes * 0.0279
HRT vs. KID 1.183 -0.5049 to 2.872 No ns 0.2701
HRT vs. LIV 0.9142 -0.7741 to 2.603 No ns 0.5008
KID vs. LIV -0.2692 -1.958 to 1.419 No ns 0.9764
Atp5e
BAT vs. HRT -2.916 -4.605 to -1.228 Yes **** <0.0001
BAT vs. KID -1.024 -2.712 to 0.6643 No ns 0.3990
BAT vs. LIV -0.8723 -2.561 to 0.8161 No ns 0.5414
HRT vs. KID 1.892 0.2039 to 3.581 Yes * 0.0211
HRT vs. LIV 2.044 0.3557 to 3.732 Yes * 0.0104
KID vs. LIV 0.1518 -1.537 to 1.840 No ns 0.9956
Atp5f1
BAT vs. HRT -2.667 -4.356 to -0.9791 Yes *** 0.0003
BAT vs. KID -1.375 -3.063 to 0.3134 No ns 0.1541
BAT vs. LIV -1.423 -3.111 to 0.2658 No ns 0.1320
HRT vs. KID 1.292 -0.3959 to 2.981 No ns 0.1987
HRT vs. LIV 1.245 -0.4435 to 2.933 No ns 0.2280
KID vs. LIV -0.04756 -1.736 to 1.641 No ns 0.9999
Atp5h
BAT vs. HRT -3.146 -4.834 to -1.458 Yes **** <0.0001
BAT vs. KID -1.857 -3.545 to -0.1686 Yes * 0.0246
BAT vs. LIV -1.765 -3.454 to -0.07691 Yes * 0.0365
HRT vs. KID 1.289 -0.3992 to 2.977 No ns 0.2006
HRT vs. LIV 1.381 -0.3075 to 3.069 No ns 0.1512
KID vs. LIV 0.09173 -1.597 to 1.780 No ns 0.9990
Atp5j
BAT vs. HRT -3.672 -5.361 to -1.984 Yes **** <0.0001
BAT vs. KID -2.387 -4.075 to -0.6986 Yes ** 0.0017
BAT vs. LIV -1.709 -3.397 to -0.02070 Yes * 0.0460
HRT vs. KID 1.285 -0.4029 to 2.974 No ns 0.2028
HRT vs. LIV 1.963 0.2750 to 3.652 Yes * 0.0152
KID vs. LIV 0.6779 -1.010 to 2.366 No ns 0.7275
Atp5j2
BAT vs. HRT -4.442 -6.130 to -2.754 Yes **** <0.0001
BAT vs. KID -5.789 -7.478 to -4.101 Yes **** <0.0001
BAT vs. LIV -2.716 -4.404 to -1.027 Yes *** 0.0002
HRT vs. KID -1.347 -3.036 to 0.3410 No ns 0.1681
HRT vs. LIV 1.726 0.03805 to 3.415 Yes * 0.0429
KID vs. LIV 3.074 1.385 to 4.762 Yes **** <0.0001
Atp5k
BAT vs. HRT -2.965 -4.654 to -1.277 Yes **** <0.0001
BAT vs. KID -2.353 -4.042 to -0.6649 Yes ** 0.0021
BAT vs. LIV -1.624 -3.312 to 0.06441 No ns 0.0643
HRT vs. KID 0.6122 -1.076 to 2.301 No ns 0.7850
HRT vs. LIV 1.342 -0.3468 to 3.030 No ns 0.1712
KID vs. LIV 0.7293 -0.9590 to 2.418 No ns 0.6798
Atp5l
BAT vs. HRT -3.113 -4.801 to -1.424 Yes **** <0.0001
BAT vs. KID -1.165 -2.853 to 0.5233 No ns 0.2835
BAT vs. LIV -0.7105 -2.399 to 0.9778 No ns 0.6975
HRT vs. KID 1.948 0.2592 to 3.636 Yes * 0.0164
HRT vs. LIV 2.402 0.7138 to 4.090 Yes ** 0.0016
KID vs. LIV 0.4545 -1.234 to 2.143 No ns 0.8987
Atp5o
BAT vs. HRT -3.435 -5.124 to -1.747 Yes **** <0.0001
BAT vs. KID -1.949 -3.637 to -0.2604 Yes * 0.0163
BAT vs. LIV -1.567 -3.255 to 0.1212 No ns 0.0796
HRT vs. KID 1.487 -0.2018 to 3.175 No ns 0.1063
HRT vs. LIV 1.868 0.1798 to 3.557 Yes * 0.0235
KID vs. LIV 0.3817 -1.307 to 2.070 No ns 0.9368
Atp5s
BAT vs. HRT -0.9556 -2.644 to 0.7327 No ns 0.4615
BAT vs. KID -0.1411 -1.829 to 1.547 No ns 0.9964
BAT vs. LIV 1.113 -0.5749 to 2.802 No ns 0.3234
HRT vs. KID 0.8145 -0.8738 to 2.503 No ns 0.5977
HRT vs. LIV 2.069 0.3807 to 3.757 Yes ** 0.0092
KID vs. LIV 1.255 -0.4338 to 2.943 No ns 0.2219
ATP8
BAT vs. HRT -2.922 -4.610 to -1.234 Yes **** <0.0001
BAT vs. KID -0.8292 -2.518 to 0.8591 No ns 0.5833
BAT vs. LIV -1.770 -3.458 to -0.08155 Yes * 0.0358
HRT vs. KID 2.093 0.4045 to 3.781 Yes ** 0.0082
HRT vs. LIV 1.152 -0.5361 to 2.841 No ns 0.2932
KID vs. LIV -0.9407 -2.629 to 0.7477 No ns 0.4756
Atpaf2
BAT vs. HRT 3.071 1.383 to 4.760 Yes **** <0.0001
BAT vs. KID 2.802 1.114 to 4.490 Yes *** 0.0001
BAT vs. LIV 4.426 2.738 to 6.114 Yes **** <0.0001
HRT vs. KID -0.2695 -1.958 to 1.419 No ns 0.9763
HRT vs. LIV 1.355 -0.3338 to 3.043 No ns 0.1644
KID vs. LIV 1.624 -0.06432 to 3.312 No ns 0.0643
Atpif1
BAT vs. HRT -1.275 -2.963 to 0.4134 No ns 0.2092
BAT vs. KID -2.317 -4.005 to -0.6284 Yes ** 0.0026
BAT vs. LIV 0.5762 -1.112 to 2.265 No ns 0.8143
HRT vs. KID -1.042 -2.730 to 0.6465 No ns 0.3833
HRT vs. LIV 1.851 0.1628 to 3.539 Yes * 0.0253
KID vs. LIV 2.893 1.205 to 4.581 Yes **** <0.0001
Usmg5
BAT vs. HRT -0.6752 -2.364 to 1.013 No ns 0.7300
BAT vs. KID -4.097 -5.786 to -2.409 Yes **** <0.0001
BAT vs. LIV -1.630 -3.319 to 0.05812 No ns 0.0628
HRT vs. KID -3.422 -5.110 to -1.734 Yes **** <0.0001
HRT vs. LIV -0.9551 -2.643 to 0.7333 No ns 0.4621
KID vs. LIV 2.467 0.7787 to 4.155 Yes ** 0.0011
Test details Mean 1 Mean 2 Mean Diff. SE of diff. N1 N2 q DF
2010107E04Rik
BAT vs. HRT -1.158 1.305 -2.463 0.6534 5 5 5.331 288.0
BAT vs. KID -1.158 0.1079 -1.266 0.6534 5 5 2.741 288.0
BAT vs. LIV -1.158 -0.2541 -0.9042 0.6534 5 5 1.957 288.0
HRT vs. KID 1.305 0.1079 1.197 0.6534 5 5 2.590 288.0
HRT vs. LIV 1.305 -0.2541 1.559 0.6534 5 5 3.374 288.0
KID vs. LIV 0.1079 -0.2541 0.3621 0.6534 5 5 0.7838 288.0
Atp5a1
BAT vs. HRT -1.369 1.363 -2.732 0.6534 5 5 5.914 288.0
BAT vs. KID -1.369 0.01730 -1.386 0.6534 5 5 3.000 288.0
BAT vs. LIV -1.369 -0.01197 -1.357 0.6534 5 5 2.937 288.0
HRT vs. KID 1.363 0.01730 1.346 0.6534 5 5 2.914 288.0
HRT vs. LIV 1.363 -0.01197 1.375 0.6534 5 5 2.977 288.0
KID vs. LIV 0.01730 -0.01197 0.02927 0.6534 5 5 0.06335 288.0
Atp5b
BAT vs. HRT -1.731 1.490 -3.221 0.6534 5 5 6.972 288.0
BAT vs. KID -1.731 0.4751 -2.207 0.6534 5 5 4.776 288.0
BAT vs. LIV -1.731 -0.2332 -1.498 0.6534 5 5 3.243 288.0
HRT vs. KID 1.490 0.4751 1.014 0.6534 5 5 2.196 288.0
HRT vs. LIV 1.490 -0.2332 1.723 0.6534 5 5 3.729 288.0
KID vs. LIV 0.4751 -0.2332 0.7083 0.6534 5 5 1.533 288.0
Atp5c1
BAT vs. HRT -1.767 1.280 -3.047 0.6534 5 5 6.596 288.0
BAT vs. KID -1.767 0.5913 -2.359 0.6534 5 5 5.105 288.0
BAT vs. LIV -1.767 -0.1039 -1.663 0.6534 5 5 3.600 288.0
HRT vs. KID 1.280 0.5913 0.6886 0.6534 5 5 1.490 288.0
HRT vs. LIV 1.280 -0.1039 1.384 0.6534 5 5 2.995 288.0
KID vs. LIV 0.5913 -0.1039 0.6951 0.6534 5 5 1.505 288.0
Atp5d
BAT vs. HRT -1.533 1.210 -2.743 0.6534 5 5 5.938 288.0
BAT vs. KID -1.533 0.02678 -1.560 0.6534 5 5 3.376 288.0
BAT vs. LIV -1.533 0.2960 -1.829 0.6534 5 5 3.959 288.0
HRT vs. KID 1.210 0.02678 1.183 0.6534 5 5 2.562 288.0
HRT vs. LIV 1.210 0.2960 0.9142 0.6534 5 5 1.979 288.0
KID vs. LIV 0.02678 0.2960 -0.2692 0.6534 5 5 0.5827 288.0
Atp5e
BAT vs. HRT -1.203 1.713 -2.916 0.6534 5 5 6.312 288.0
BAT vs. KID -1.203 -0.1791 -1.024 0.6534 5 5 2.217 288.0
BAT vs. LIV -1.203 -0.3309 -0.8723 0.6534 5 5 1.888 288.0
HRT vs. KID 1.713 -0.1791 1.892 0.6534 5 5 4.096 288.0
HRT vs. LIV 1.713 -0.3309 2.044 0.6534 5 5 4.424 288.0
KID vs. LIV -0.1791 -0.3309 0.1518 0.6534 5 5 0.3285 288.0
Atp5f1
BAT vs. HRT -1.366 1.301 -2.667 0.6534 5 5 5.774 288.0
BAT vs. KID -1.366 0.008741 -1.375 0.6534 5 5 2.976 288.0
BAT vs. LIV -1.366 0.05630 -1.423 0.6534 5 5 3.079 288.0
HRT vs. KID 1.301 0.008741 1.292 0.6534 5 5 2.798 288.0
HRT vs. LIV 1.301 0.05630 1.245 0.6534 5 5 2.695 288.0
KID vs. LIV 0.008741 0.05630 -0.04756 0.6534 5 5 0.1029 288.0
Atp5h
BAT vs. HRT -1.692 1.454 -3.146 0.6534 5 5 6.810 288.0
BAT vs. KID -1.692 0.1649 -1.857 0.6534 5 5 4.019 288.0
BAT vs. LIV -1.692 0.07317 -1.765 0.6534 5 5 3.821 288.0
HRT vs. KID 1.454 0.1649 1.289 0.6534 5 5 2.790 288.0
HRT vs. LIV 1.454 0.07317 1.381 0.6534 5 5 2.989 288.0
KID vs. LIV 0.1649 0.07317 0.09173 0.6534 5 5 0.1986 288.0
Atp5j
BAT vs. HRT -1.942 1.730 -3.672 0.6534 5 5 7.949 288.0
BAT vs. KID -1.942 0.4448 -2.387 0.6534 5 5 5.167 288.0
BAT vs. LIV -1.942 -0.2331 -1.709 0.6534 5 5 3.699 288.0
HRT vs. KID 1.730 0.4448 1.285 0.6534 5 5 2.782 288.0
HRT vs. LIV 1.730 -0.2331 1.963 0.6534 5 5 4.250 288.0
KID vs. LIV 0.4448 -0.2331 0.6779 0.6534 5 5 1.467 288.0
Atp5j2
BAT vs. HRT -3.237 1.205 -4.442 0.6534 5 5 9.615 288.0
BAT vs. KID -3.237 2.553 -5.789 0.6534 5 5 12.53 288.0
BAT vs. LIV -3.237 -0.5212 -2.716 0.6534 5 5 5.878 288.0
HRT vs. KID 1.205 2.553 -1.347 0.6534 5 5 2.916 288.0
HRT vs. LIV 1.205 -0.5212 1.726 0.6534 5 5 3.737 288.0
KID vs. LIV 2.553 -0.5212 3.074 0.6534 5 5 6.653 288.0
Atp5k
BAT vs. HRT -1.736 1.230 -2.965 0.6534 5 5 6.419 288.0
BAT vs. KID -1.736 0.6176 -2.353 0.6534 5 5 5.094 288.0
BAT vs. LIV -1.736 -0.1117 -1.624 0.6534 5 5 3.515 288.0
HRT vs. KID 1.230 0.6176 0.6122 0.6534 5 5 1.325 288.0
HRT vs. LIV 1.230 -0.1117 1.342 0.6534 5 5 2.904 288.0
KID vs. LIV 0.6176 -0.1117 0.7293 0.6534 5 5 1.579 288.0
Atp5l
BAT vs. HRT -1.247 1.866 -3.113 0.6534 5 5 6.737 288.0
BAT vs. KID -1.247 -0.08200 -1.165 0.6534 5 5 2.522 288.0
BAT vs. LIV -1.247 -0.5365 -0.7105 0.6534 5 5 1.538 288.0
HRT vs. KID 1.866 -0.08200 1.948 0.6534 5 5 4.216 288.0
HRT vs. LIV 1.866 -0.5365 2.402 0.6534 5 5 5.199 288.0
KID vs. LIV -0.08200 -0.5365 0.4545 0.6534 5 5 0.9839 288.0
Atp5o
BAT vs. HRT -1.738 1.698 -3.435 0.6534 5 5 7.436 288.0
BAT vs. KID -1.738 0.2110 -1.949 0.6534 5 5 4.218 288.0
BAT vs. LIV -1.738 -0.1707 -1.567 0.6534 5 5 3.392 288.0
HRT vs. KID 1.698 0.2110 1.487 0.6534 5 5 3.218 288.0
HRT vs. LIV 1.698 -0.1707 1.868 0.6534 5 5 4.044 288.0
KID vs. LIV 0.2110 -0.1707 0.3817 0.6534 5 5 0.8261 288.0
Atp5s
BAT vs. HRT 0.004171 0.9598 -0.9556 0.6534 5 5 2.068 288.0
BAT vs. KID 0.004171 0.1453 -0.1411 0.6534 5 5 0.3055 288.0
BAT vs. LIV 0.004171 -1.109 1.113 0.6534 5 5 2.410 288.0
HRT vs. KID 0.9598 0.1453 0.8145 0.6534 5 5 1.763 288.0
HRT vs. LIV 0.9598 -1.109 2.069 0.6534 5 5 4.478 288.0
KID vs. LIV 0.1453 -1.109 1.255 0.6534 5 5 2.715 288.0
ATP8
BAT vs. HRT -1.380 1.542 -2.922 0.6534 5 5 6.325 288.0
BAT vs. KID -1.380 -0.5511 -0.8292 0.6534 5 5 1.795 288.0
BAT vs. LIV -1.380 0.3896 -1.770 0.6534 5 5 3.831 288.0
HRT vs. KID 1.542 -0.5511 2.093 0.6534 5 5 4.530 288.0
HRT vs. LIV 1.542 0.3896 1.152 0.6534 5 5 2.494 288.0
KID vs. LIV -0.5511 0.3896 -0.9407 0.6534 5 5 2.036 288.0
Atpaf2
BAT vs. HRT 2.575 -0.4966 3.071 0.6534 5 5 6.648 288.0
BAT vs. KID 2.575 -0.2271 2.802 0.6534 5 5 6.065 288.0
BAT vs. LIV 2.575 -1.851 4.426 0.6534 5 5 9.580 288.0
HRT vs. KID -0.4966 -0.2271 -0.2695 0.6534 5 5 0.5833 288.0
HRT vs. LIV -0.4966 -1.851 1.355 0.6534 5 5 2.932 288.0
KID vs. LIV -0.2271 -1.851 1.624 0.6534 5 5 3.515 288.0
Atpif1
BAT vs. HRT -0.7539 0.5210 -1.275 0.6534 5 5 2.760 288.0
BAT vs. KID -0.7539 1.563 -2.317 0.6534 5 5 5.015 288.0
BAT vs. LIV -0.7539 -1.330 0.5762 0.6534 5 5 1.247 288.0
HRT vs. KID 0.5210 1.563 -1.042 0.6534 5 5 2.255 288.0
HRT vs. LIV 0.5210 -1.330 1.851 0.6534 5 5 4.007 288.0
KID vs. LIV 1.563 -1.330 2.893 0.6534 5 5 6.262 288.0
Usmg5
BAT vs. HRT -1.601 -0.9255 -0.6752 0.6534 5 5 1.461 288.0
BAT vs. KID -1.601 2.497 -4.097 0.6534 5 5 8.869 288.0
BAT vs. LIV -1.601 0.02956 -1.630 0.6534 5 5 3.529 288.0
HRT vs. KID -0.9255 2.497 -3.422 0.6534 5 5 7.407 288.0
HRT vs. LIV -0.9255 0.02956 -0.9551 0.6534 5 5 2.067 288.0
KID vs. LIV 2.497 0.02956 2.467 0.6534 5 5 5.340 288.0

## Sheet: 2way ANOVA_Fig. 5F
Within each row	compare columns (simple effects within rows)
Number of families 23
Number of comparisons per family 3
Alpha 0.05
Tukey's multiple comparisons test Mean Diff. 95.00% CI of diff. Significant? Summary Adjusted P Value
Slc25a1
HRT vs. KID -4.285 -5.747 to -2.822 Yes **** <0.0001
HRT vs. LIV -5.633 -7.095 to -4.170 Yes **** <0.0001
KID vs. LIV -1.348 -2.810 to 0.1142 No ns 0.0778
Slc25a10
HRT vs. KID -5.390 -6.852 to -3.928 Yes **** <0.0001
HRT vs. LIV -4.041 -5.503 to -2.579 Yes **** <0.0001
KID vs. LIV 1.349 -0.1131 to 2.811 No ns 0.0775
Slc25a11
HRT vs. KID 1.920 0.4581 to 3.382 Yes ** 0.0061
HRT vs. LIV 2.633 1.171 to 4.095 Yes **** <0.0001
KID vs. LIV 0.7126 -0.7495 to 2.175 No ns 0.4852
Slc25a12
HRT vs. KID 1.034 -0.4277 to 2.496 No ns 0.2198
HRT vs. LIV 3.577 2.115 to 5.039 Yes **** <0.0001
KID vs. LIV 2.543 1.081 to 4.005 Yes *** 0.0002
Slc25a13
HRT vs. KID -0.01586 -1.478 to 1.446 No ns 0.9996
HRT vs. LIV -0.7336 -2.196 to 0.7285 No ns 0.4647
KID vs. LIV -0.7178 -2.180 to 0.7443 No ns 0.4801
Slc25a15
HRT vs. KID -4.662 -6.124 to -3.200 Yes **** <0.0001
HRT vs. LIV -6.498 -7.960 to -5.036 Yes **** <0.0001
KID vs. LIV -1.836 -3.298 to -0.3735 Yes ** 0.0094
Slc25a16
HRT vs. KID -3.506 -4.968 to -2.044 Yes **** <0.0001
HRT vs. LIV -4.030 -5.492 to -2.568 Yes **** <0.0001
KID vs. LIV -0.5242 -1.986 to 0.9379 No ns 0.6755
Slc25a19
HRT vs. KID -0.8652 -2.327 to 0.5969 No ns 0.3452
HRT vs. LIV 0.3236 -1.139 to 1.786 No ns 0.8609
KID vs. LIV 1.189 -0.2733 to 2.651 No ns 0.1361
Slc25a20
HRT vs. KID 1.261 -0.2014 to 2.723 No ns 0.1066
HRT vs. LIV 0.1334 -1.329 to 1.595 No ns 0.9749
KID vs. LIV -1.127 -2.589 to 0.3348 No ns 0.1660
Slc25a21
HRT vs. KID -6.268 -7.730 to -4.806 Yes **** <0.0001
HRT vs. LIV -5.198 -6.661 to -3.736 Yes **** <0.0001
KID vs. LIV 1.069 -0.3928 to 2.531 No ns 0.1983
Slc25a22
HRT vs. KID -1.043 -2.505 to 0.4190 No ns 0.2142
HRT vs. LIV -2.195 -3.657 to -0.7329 Yes ** 0.0014
KID vs. LIV -1.152 -2.614 to 0.3103 No ns 0.1535
Slc25a23
HRT vs. KID -4.825 -6.287 to -3.363 Yes **** <0.0001
HRT vs. LIV -6.870 -8.332 to -5.408 Yes **** <0.0001
KID vs. LIV -2.045 -3.507 to -0.5827 Yes ** 0.0032
Slc25a29
HRT vs. KID 3.364 1.902 to 4.826 Yes **** <0.0001
HRT vs. LIV 4.613 3.151 to 6.076 Yes **** <0.0001
KID vs. LIV 1.249 -0.2127 to 2.711 No ns 0.1108
Slc25a3
HRT vs. KID 0.8614 -0.6007 to 2.324 No ns 0.3484
HRT vs. LIV 2.054 0.5921 to 3.516 Yes ** 0.0030
KID vs. LIV 1.193 -0.2693 to 2.655 No ns 0.1343
Slc25a31
HRT vs. KID 0.2637 -1.198 to 1.726 No ns 0.9053
HRT vs. LIV 3.055 1.593 to 4.517 Yes **** <0.0001
KID vs. LIV 2.791 1.329 to 4.253 Yes **** <0.0001
Slc25a32
HRT vs. KID -3.755 -5.217 to -2.292 Yes **** <0.0001
HRT vs. LIV -4.966 -6.428 to -3.504 Yes **** <0.0001
KID vs. LIV -1.211 -2.673 to 0.2508 No ns 0.1262
Slc25a35
HRT vs. KID -5.368 -6.830 to -3.906 Yes **** <0.0001
HRT vs. LIV -4.631 -6.093 to -3.169 Yes **** <0.0001
KID vs. LIV 0.7370 -0.7251 to 2.199 No ns 0.4614
Slc25a36
HRT vs. KID -5.641 -7.103 to -4.179 Yes **** <0.0001
HRT vs. LIV 0.4492 -1.013 to 1.911 No ns 0.7495
KID vs. LIV 6.090 4.628 to 7.552 Yes **** <0.0001
Slc25a4
HRT vs. KID 2.764 1.302 to 4.227 Yes **** <0.0001
HRT vs. LIV 6.884 5.422 to 8.346 Yes **** <0.0001
KID vs. LIV 4.120 2.658 to 5.582 Yes **** <0.0001
Slc25a42
HRT vs. KID -0.8534 -2.316 to 0.6087 No ns 0.3552
HRT vs. LIV 0.7643 -0.6978 to 2.226 No ns 0.4355
KID vs. LIV 1.618 0.1556 to 3.080 Yes * 0.0260
Slc25a45
HRT vs. KID -3.299 -4.761 to -1.837 Yes **** <0.0001
HRT vs. LIV 0.07060 -1.392 to 1.533 No ns 0.9929
KID vs. LIV 3.369 1.907 to 4.831 Yes **** <0.0001
Slc25a46
HRT vs. KID 1.103 -0.3587 to 2.565 No ns 0.1788
HRT vs. LIV 0.4881 -0.9740 to 1.950 No ns 0.7115
KID vs. LIV -0.6153 -2.077 to 0.8468 No ns 0.5828
Slc25a5
HRT vs. KID -2.516 -3.978 to -1.054 Yes *** 0.0002
HRT vs. LIV -0.7790 -2.241 to 0.6831 No ns 0.4217
KID vs. LIV 1.737 0.2749 to 3.199 Yes * 0.0151
Test details Mean 1 Mean 2 Mean Diff. SE of diff. N1 N2 q DF
Slc25a1
HRT vs. KID -4.305 -0.01992 -4.285 0.6205 5 5 9.766 276.0
HRT vs. LIV -4.305 1.328 -5.633 0.6205 5 5 12.84 276.0
KID vs. LIV -0.01992 1.328 -1.348 0.6205 5 5 3.072 276.0
Slc25a10
HRT vs. KID -2.724 2.667 -5.390 0.6205 5 5 12.29 276.0
HRT vs. LIV -2.724 1.318 -4.041 0.6205 5 5 9.211 276.0
KID vs. LIV 2.667 1.318 1.349 0.6205 5 5 3.075 276.0
Slc25a11
HRT vs. KID 1.577 -0.3436 1.920 0.6205 5 5 4.377 276.0
HRT vs. LIV 1.577 -1.056 2.633 0.6205 5 5 6.001 276.0
KID vs. LIV -0.3436 -1.056 0.7126 0.6205 5 5 1.624 276.0
Slc25a12
HRT vs. KID 1.968 0.9334 1.034 0.6205 5 5 2.358 276.0
HRT vs. LIV 1.968 -1.609 3.577 0.6205 5 5 8.153 276.0
KID vs. LIV 0.9334 -1.609 2.543 0.6205 5 5 5.796 276.0
Slc25a13
HRT vs. KID 1.344 1.360 -0.01586 0.6205 5 5 0.03615 276.0
HRT vs. LIV 1.344 2.078 -0.7336 0.6205 5 5 1.672 276.0
KID vs. LIV 1.360 2.078 -0.7178 0.6205 5 5 1.636 276.0
Slc25a15
HRT vs. KID -2.971 1.691 -4.662 0.6205 5 5 10.63 276.0
HRT vs. LIV -2.971 3.527 -6.498 0.6205 5 5 14.81 276.0
KID vs. LIV 1.691 3.527 -1.836 0.6205 5 5 4.184 276.0
Slc25a16
HRT vs. KID -2.536 0.9696 -3.506 0.6205 5 5 7.991 276.0
HRT vs. LIV -2.536 1.494 -4.030 0.6205 5 5 9.186 276.0
KID vs. LIV 0.9696 1.494 -0.5242 0.6205 5 5 1.195 276.0
Slc25a19
HRT vs. KID -1.768 -0.9029 -0.8652 0.6205 5 5 1.972 276.0
HRT vs. LIV -1.768 -2.092 0.3236 0.6205 5 5 0.7375 276.0
KID vs. LIV -0.9029 -2.092 1.189 0.6205 5 5 2.710 276.0
Slc25a20
HRT vs. KID -0.2638 -1.524 1.261 0.6205 5 5 2.873 276.0
HRT vs. LIV -0.2638 -0.3972 0.1334 0.6205 5 5 0.3040 276.0
KID vs. LIV -1.524 -0.3972 -1.127 0.6205 5 5 2.569 276.0
Slc25a21
HRT vs. KID -3.065 3.202 -6.268 0.6205 5 5 14.29 276.0
HRT vs. LIV -3.065 2.133 -5.198 0.6205 5 5 11.85 276.0
KID vs. LIV 3.202 2.133 1.069 0.6205 5 5 2.437 276.0
Slc25a22
HRT vs. KID -1.394 -0.3505 -1.043 0.6205 5 5 2.378 276.0
HRT vs. LIV -1.394 0.8013 -2.195 0.6205 5 5 5.003 276.0
KID vs. LIV -0.3505 0.8013 -1.152 0.6205 5 5 2.625 276.0
Slc25a23
HRT vs. KID -4.219 0.6066 -4.825 0.6205 5 5 11.00 276.0
HRT vs. LIV -4.219 2.651 -6.870 0.6205 5 5 15.66 276.0
KID vs. LIV 0.6066 2.651 -2.045 0.6205 5 5 4.661 276.0
Slc25a29
HRT vs. KID 2.595 -0.7695 3.364 0.6205 5 5 7.668 276.0
HRT vs. LIV 2.595 -2.019 4.613 0.6205 5 5 10.52 276.0
KID vs. LIV -0.7695 -2.019 1.249 0.6205 5 5 2.848 276.0
Slc25a3
HRT vs. KID 1.154 0.2929 0.8614 0.6205 5 5 1.963 276.0
HRT vs. LIV 1.154 -0.9000 2.054 0.6205 5 5 4.682 276.0
KID vs. LIV 0.2929 -0.9000 1.193 0.6205 5 5 2.719 276.0
Slc25a31
HRT vs. KID 1.194 0.9298 0.2637 0.6205 5 5 0.6010 276.0
HRT vs. LIV 1.194 -1.861 3.055 0.6205 5 5 6.963 276.0
KID vs. LIV 0.9298 -1.861 2.791 0.6205 5 5 6.362 276.0
Slc25a32
HRT vs. KID -3.943 -0.1886 -3.755 0.6205 5 5 8.558 276.0
HRT vs. LIV -3.943 1.023 -4.966 0.6205 5 5 11.32 276.0
KID vs. LIV -0.1886 1.023 -1.211 0.6205 5 5 2.761 276.0
Slc25a35
HRT vs. KID -3.956 1.412 -5.368 0.6205 5 5 12.23 276.0
HRT vs. LIV -3.956 0.6745 -4.631 0.6205 5 5 10.55 276.0
KID vs. LIV 1.412 0.6745 0.7370 0.6205 5 5 1.680 276.0
Slc25a36
HRT vs. KID -2.052 3.589 -5.641 0.6205 5 5 12.86 276.0
HRT vs. LIV -2.052 -2.501 0.4492 0.6205 5 5 1.024 276.0
KID vs. LIV 3.589 -2.501 6.090 0.6205 5 5 13.88 276.0
Slc25a4
HRT vs. KID 3.271 0.5070 2.764 0.6205 5 5 6.301 276.0
HRT vs. LIV 3.271 -3.613 6.884 0.6205 5 5 15.69 276.0
KID vs. LIV 0.5070 -3.613 4.120 0.6205 5 5 9.390 276.0
Slc25a42
HRT vs. KID -0.5082 0.3452 -0.8534 0.6205 5 5 1.945 276.0
HRT vs. LIV -0.5082 -1.272 0.7643 0.6205 5 5 1.742 276.0
KID vs. LIV 0.3452 -1.272 1.618 0.6205 5 5 3.687 276.0
Slc25a45
HRT vs. KID -1.304 1.995 -3.299 0.6205 5 5 7.519 276.0
HRT vs. LIV -1.304 -1.374 0.07060 0.6205 5 5 0.1609 276.0
KID vs. LIV 1.995 -1.374 3.369 0.6205 5 5 7.680 276.0
Slc25a46
HRT vs. KID 0.4235 -0.6799 1.103 0.6205 5 5 2.515 276.0
HRT vs. LIV 0.4235 -0.06459 0.4881 0.6205 5 5 1.113 276.0
KID vs. LIV -0.6799 -0.06459 -0.6153 0.6205 5 5 1.402 276.0
Slc25a5
HRT vs. KID -1.051 1.465 -2.516 0.6205 5 5 5.735 276.0
HRT vs. LIV -1.051 -0.2723 -0.7790 0.6205 5 5 1.775 276.0
KID vs. LIV 1.465 -0.2723 1.737 0.6205 5 5 3.959 276.0
