# Supplementary material for: Novel approach to quantify mitochondrial content and intrinsic bioenergetic efficiency across organs
Source: Sci Rep. 2020 Oct 19;10:17599. doi: 10.1038/s41598-020-74718-1 (PMC7572412; doi:10.1038/s41598-020-74718-1)
Supplement: Supplementary file 5 — Supplementary Table 4 [file 41598_2020_74718_MOESM5_ESM.xlsx]

## Sheet: A. mg Normalized
BAT	Mouse #1 (01.07.2020)	Mouse #2 (01.08.2020)	Mouse #3 (01.09.2020)	Mouse #4 (01.10.2020)	Mouse #5 (01.14.2020)	Heart	Mouse #1 (01.07.2020)	Mouse #2 (01.08.2020)	Mouse #3 (01.09.2020)	Mouse #4 (01.10.2020)	Mouse #5 (01.14.2020)	Kidney	Mouse #1 (01.07.2020)	Mouse #2 (01.08.2020)	Mouse #3 (01.09.2020)	Mouse #4 (01.10.2020)	Mouse #5 (01.14.2020)	Liver	Mouse #1 (01.07.2020)	Mouse #2 (01.08.2020)	Mouse #3 (01.09.2020)	Mouse #4 (01.10.2020)	Mouse #5 (01.14.2020)
Condition	pmol/s/mg	pmol/s/mg	pmol/s/mg	pmol/s/mg	pmol/s/mg	Condition	pmol/s/mg	pmol/s/mg	pmol/s/mg	pmol/s/mg	pmol/s/mg	Condition	pmol/s/mg	pmol/s/mg	pmol/s/mg	pmol/s/mg	pmol/s/mg	Condition	pmol/s/mg	pmol/s/mg	pmol/s/mg	pmol/s/mg	pmol/s/mg
Mito	93.792	116.476	36.23	167.979	127.834	Mito	24.088	103.976	46.438	102.531	149.341	Mito	60.628	65.448	67.48	31.871	32.398	Mito	14.9795	14.874	13.5022	16.3066	15.9468
Pyr/M	5039.5	8171.26	5113.33	4379.58	3241.43	Pyr/M	577.82	601.392	455.616	542.968	588.065	Pyr/M	632.584	488.434	580.76	655.411	497.948	Pyr/M	72.0155	94.6655	72.5024	73.4606	48.1052
-12.94	4492.08	5551.44	3455.51	2832.32	2076.49	-12.94	4023.81	4090.12	3866.58	4896.8	4918.09	-12.94	401.344	369.932	477.268	486.009	415.128	-12.94	85.427	121.868	164.117	171.3	99.3932
-14.08	4102.42	4579.5	3154.63	2516.73	1853.38	-14.08	3587.78	3716.66	3751.08	4584.93	4388.68	-14.08	347.37	340.198	425.062	425.021	376.119	-14.08	78.8925	93.0175	140.364	155.736	91.7378
-14.49	3704.49	3435.44	2633.21	2079.14	1535.81	-14.49	2350.62	2564.72	2890.84	3594.98	3080.5	-14.49	313.47	306.128	383.914	381.065	336.756	-14.49	70.7085	88.6125	119.244	129.582	77.4276
-14.7	3439.3	2907.22	2244.85	1744.3	1348.2	-14.7	1898.99	2075.62	2354.36	3110.24	2624.41	-14.7	304.846	266.168	376.318	363.802	320.351	-14.7	70.951	85	110.866	114.732	69.917
0.5uM	3808.17	3762.58	2581.46	2546.73	1737.82	0.5uM	3186.53	3164.55	3119.86	3943.13	3786.43	0.5uM	362.408	356.994	450.29	436.198	394.571	0.5uM	92.94	113.787	141.754	151.244	87.5738
1uM	3969.44	4415.8	3320.05	3280.81	2224.61	1uM	3662.9	3682.89	3684.58	4425.45	4296.06	1uM	411.936	382.202	507.656	459.507	434.001	1uM	108.225	146.593	190.229	174.399	104.469
2uM	3878.3	5246.51	4213.51	4255.74	3111.9	2uM	3843.78	3790.43	3873.51	4864.13	4699.35	2uM	335.46	340.246	486.874	398.905	402.495	2uM	149.26	230.983	227.728	235.433	149.002
Condition	pmol/s/mg	pmol/s/mg	pmol/s/mg	pmol/s/mg	pmol/s/mg	Condition	pmol/s/mg	pmol/s/mg	pmol/s/mg	pmol/s/mg	pmol/s/mg	Condition	pmol/s/mg	pmol/s/mg	pmol/s/mg	pmol/s/mg	pmol/s/mg	Condition	pmol/s/mg	pmol/s/mg	pmol/s/mg	pmol/s/mg	pmol/s/mg
Mito	54.744	35.408	15.484	214.481	173.762	Mito	89.8	92.896	17.536	155.748	148.244	Mito	52.68	69.398	25.994	33.265	34.045	Mito	17.332	20.7215	15.4094	12.946	12.5718
Pyr/M	5387.61	5413.82	5233.15	5279.65	2479.2	Pyr/M	587.132	665.664	410.772	668.623	451.306	Pyr/M	732.768	471.326	424.965	578.605	531.73	Pyr/M	68.441	91.5605	52.1828	39.9862	36.8242
0.5uM	5364.01	4872.13	5153.58	4989.07	2499.94	0.5uM	1700.26	1925.17	1787.83	2568.98	2089.05	0.5uM	769.124	555.786	498.38	756.536	697.121	0.5uM	148.147	225.313	106.303	104.246	84.3898
1uM	5249.37	4809.45	4962.02	5136.69	2520.17	1uM	2722.45	3190.16	2859.62	3296.98	3044.84	1uM	669.734	518.452	460.31	660.04	610.889	1uM	165.973	263.13	152.912	121.294	138.864
2uM	5192	5064.78	4725.01	5381.09	2590.59	2uM	3584.58	4121.31	3585.03	4763.66	3786.86	2uM	639.06	476.29	430.911	574.486	510.643	2uM	253.069	348.902	246.877	196.812	162.764
Condition	pmol/s/mg	pmol/s/mg	pmol/s/mg	pmol/s/mg	pmol/s/mg	Condition	pmol/s/mg	pmol/s/mg	pmol/s/mg	pmol/s/mg	pmol/s/mg	Condition	pmol/s/mg	pmol/s/mg	pmol/s/mg	pmol/s/mg	pmol/s/mg	Condition	pmol/s/mg	pmol/s/mg	pmol/s/mg	pmol/s/mg	pmol/s/mg
Mito	127.64	214.884	147.025	269.369	199.119	Mito	211.028	189.688	265.098	242.041	222.63	Mito	76.148	114.924	92.251	83.204	72.926	Mito	71.055	77.887	67.6286	76.6154	58.5518
Pyr/M	3583.85	5344.27	3847.4	4313.99	3117.98	Pyr/M	711.06	777.156	773.22	829.891	739.599	Pyr/M	310.23	406.314	338.731	312.87	293.432	Pyr/M	100.814	106.288	96.5762	103.872	76.0532
10uM D	3211.3	4987.31	3634.72	3730.29	2738.37	10uM D	1921.27	1915.71	1990.23	2239.28	1737.3	10uM D	708.644	850.638	789.023	722.651	589.659	10uM D	127.212	153.506	131.926	145.341	101.426
500uM D	2334.94	3514.1	2792.93	2690.95	2036.96	500uM D	5750.04	6474.78	5740.22	6517.6	5359.72	500uM D	1152.3	1481.23	1575.12	1367.5	1078.15	500uM D	162.886	192.998	178.326	206.918	136.419
0.5uM	3569.16	4248.98	3506.46	3933.39	2596.44	0.5uM	6011.65	6600.85	6123.73	6902.13	5671.39	0.5uM	1379.91	1728.15	1773.72	1566.99	1279.81	0.5uM	159.016	190.545	175.719	208.084	134.545
1uM	4412.44	5040.84	4223	4396.2	3118.86	1uM	5903.61	6583.01	6161.08	6942.7	5376.05	1uM	1241.47	1754.67	1798.58	1617.13	1332.53	1uM	162.806	199.502	290.32	284.482	146.113
2uM	4154.52	5441.24	5087.21	4854.76	3540.44	2uM	5870.21	6476.53	6131.14	6870.51	4150.6	2uM	1259.3	1379.44	1725.6	1590.41	1274.09	2uM	205.313	272.291	272.872	281.325	153.701
Condition	pmol/s/mg	pmol/s/mg	pmol/s/mg	pmol/s/mg	pmol/s/mg	Condition	pmol/s/mg	pmol/s/mg	pmol/s/mg	pmol/s/mg	pmol/s/mg	Condition	pmol/s/mg	pmol/s/mg	pmol/s/mg	pmol/s/mg	pmol/s/mg	Condition	pmol/s/mg	pmol/s/mg	pmol/s/mg	pmol/s/mg	pmol/s/mg
Mito	130.272	62.572	128.32	190.061	117.462	Mito	203.012	142.876	45.608	135.957	161.546	Mito	35.712	30.66	54.424	46.044	31.561	Mito	16.4155	22.6375	20.9405	19.868	30.048
ADP	206.68	202.26	285.26	321.95	190.92	ADP	263.06	288.796	137.34	326.481	215.71	ADP	147.516	131.136	72.104	171.254	51.96	ADP	26.424	21.6495	19.758	32.4845	45.595
Pyr/M	3426.05	5622.56	5207.66	4975.37	3142.16	Pyr/M	2800.98	3583.39	2347.6	5468.29	4432.4	Pyr/M	725.37	725.004	626.348	841.496	599.573	Pyr/M	135.5	145.188	224.184	181.194	149.338
UK5099	1990.38	3689.49	4354.92	4090.69	2428.6	UK5099	748.624	875.192	607.404	804.86	972.858	UK5099	527.014	489.408	444.01	563.162	426.725	UK5099	102.359	125.381	149.012	149.888	120.699
Oct	2120.69	3929.1	3966.97	3845.07	2294.47	Oct	3660.71	4691.33	2694.76	4417.81	4235.16	Oct	470.886	459.026	417.794	535.656	409.625	Oct	183.494	253.947	228.452	247.691	208.972
Rot	170.716	66.456	241.14	418.037	133.704	Rot	408.38	546.492	424.036	364.595	346.345	Rot	165.072	181.118	186.442	238.174	164.283	Rot	45.194	59.326	62.259	62.2955	46.629
G3P	360.812	525.988	541.916	531.827	327.274	G3P	432.2	529.704	412.048	419.874	394.254	G3P	207.66	209.41	225.994	283.05	186.412	G3P	54.5775	71.6015	58.3095	66.968	98.228
Succ	2346.84	3399.64	3241.58	3153.92	2373.89	Succ	4059.08	5508.43	3859.32	4941.44	5441.44	Succ	3428.48	3391.49	3188.03	3977.52	3355.6	Succ	622.367	911.906	864.06	816.573	608.549
Ant A	198.252	429.344	520.9	367.334	206.18	Ant A	278.776	492.024	138.54	121.033	156.998	Ant A	21.934	186.624	58.634	99.732	132.022	Ant A	10.705	50.9845	15.5725	-2.7235	49.989
TMPD/Asc	3324.21	5219.23	5856.57	5381.23	3693.33	TMPD/Asc	6112.22	9286.6	6080.66	8019.9	8689.84	TMPD/Asc	4273.01	4431.29	4913.93	4807.94	3624.37	TMPD/Asc	1462.11	1468.94	1419.71	1628.9	931.693
JATP	pmol/s/mg	pmol/s/mg	pmol/s/mg	pmol/s/mg	pmol/s/mg	JATP	pmol/s/mg	pmol/s/mg	pmol/s/mg	pmol/s/mg	pmol/s/mg	JATP	pmol/s/mg	pmol/s/mg	pmol/s/mg	pmol/s/mg	pmol/s/mg	JATP	pmol/s/mg	pmol/s/mg	pmol/s/mg	pmol/s/mg	pmol/s/mg
Mito	-208.177	18.4606	-68.7942	-87.9673	-21.7959	Mito	808.302	511.976	839.868	705.306	680.7	Mito	344.003	570.259	334.678	567.07	1296.3	Mito	285.696	188.49	183.338	67.7426	143.017
Pyr/M	363.174	138.002	-142.268	283.766	76.942	Pyr/M	1686.55	1495.27	1466.86	1983.72	1513.36	Pyr/M	701.913	911.7	1431.86	809.318	1637.97	Pyr/M	222.335	119.207	81.9424	79.8387	188.195
10uM D	547.93	672.166	301.562	991.224	601.788	10uM D	10790.7	8933.22	9578.19	12082.7	7167.73	10uM D	4712.93	5474.03	5303.96	5416.73	5790.22	10uM D	984.038	1133.53	808.547	819.662	324.247
500uM D	5105.66	3596.17	2741.88	4879.5	2934	500uM D	25324.8	20790.2	20243.5	23714	16791.1	500uM D	9613.94	8275.19	8137.01	7615.93	10153	500uM D	1288.77	1022.02	903.381	1938.79	843.621
Condition	P/O	P/O	P/O	P/O	P/O	Condition	P/O	P/O	P/O	P/O	P/O	Condition	P/O	P/O	P/O	P/O	P/O	Condition	P/O	P/O	P/O	P/O	P/O
Mito	-0.815484	0.0429547	-0.233954	-0.163284	-0.054731	Mito	1.91515	1.34952	1.58407	1.457	1.52877	Mito	2.25878	2.48103	1.81395	3.40771	8.88778	Mito	2.01039	1.21002	1.35547	0.442095	1.22129
Pyr/M	0.0506682	0.0129112	-0.0184889	0.0328891	0.0123384	Pyr/M	1.18594	0.962013	0.948541	1.19517	1.0231	Pyr/M	1.13128	1.12192	2.11356	1.29338	2.79106	Pyr/M	1.1027	0.560771	0.424237	0.384314	1.23726
10uM D	0.0853128	0.0673876	0.0414835	0.132862	0.109881	10uM D	2.80823	2.33157	2.4063	2.6979	2.06289	10uM D	3.32532	3.2176	3.36109	3.74782	4.9098	10uM D	3.86771	3.69212	3.0644	2.8198	1.59844
500uM D	1.09332	0.511678	0.490859	0.906648	0.720194	500uM D	2.20214	1.60547	1.76331	1.81923	1.56642	500uM D	4.17163	2.79335	2.58298	2.78462	4.70854	500uM D	3.95603	2.64773	2.53295	4.68491	3.09203
Enzyme Activity	pmol/s/mg	pmol/s/mg	pmol/s/mg	pmol/s/mg	pmol/s/mg	Enzyme Activity	pmol/s/mg	pmol/s/mg	pmol/s/mg	pmol/s/mg	pmol/s/mg	Enzyme Activity	pmol/s/mg	pmol/s/mg	pmol/s/mg	pmol/s/mg	pmol/s/mg	Enzyme Activity	pmol/s/mg	pmol/s/mg	pmol/s/mg	pmol/s/mg	pmol/s/mg
IDH3	7458.03	8316.34	7121.63	8966.45	8537.22	IDH3	3382.59	3462.54	3162.39	3410.32	3278.64	IDH3	3215.41	3331.31	2845.19	2942.7	3350.72	IDH3	539.864	553.243	634.69	684.986	480.354
GDH	1597.85	1972.95	1852.32	1994.67	2010.6	GDH	1647.37	1633.04	1706.49	1709.03	1589.62	GDH	3952.45	3107	4155.53	4621.05	4271.39	GDH	5840.52	5671.91	7212.26	5849.9	5170.77
MDH	6720.35	8110.81	6930.32	8871.13	8463.14	MDH	7955.01	7050.9	6429.63	7797.42	6939.61	MDH	7121.8	7552.11	6451.71	6687.63	6469.5	MDH	5029.95	4947.84	5078.94	5427.92	4657.99
PDH	24517.2	21504.9	23514.2	34340.4	29504.4	PDH	20443.9	18553.7	15672.3	15342.6	18503.3	PDH	3343.49	2519.92	2860.8	2521.42	2894.31	PDH	110.664	150.047	178.179	110.026	151.255
AKGDH	12578.7	12077.7	16814.8	23020	17219.2	AKGDH	8503.6	6354.11	7683.73	10473.5	11160.8	AKGDH	5204.42	3518.54	4984.05	6552.01	5458.02	AKGDH	456.051	328.275	490.458	435.674	326.089
BCKDH	50.3617	73.9532	35.4418	42.2525	28.1161	BCKDH	95.5255	31.1047	52.9916	45.6833	4.61574	BCKDH	5.58303	5.53184	-0.811304	14.5118	14.2312	BCKDH	142.719	126.177	118.464	152.657	160.809
IDH2	7203.56	7685.26	7843.03	9479.46	8266.03	IDH2	24454.2	25862.6	29576.9	34974.1	34565.9	IDH2	11803.4	12706	12425.6	13085.7	12586	IDH2	2687.82	2731.52	2879.58	3318.81	2614.72
ME	4051.88	3481.34	3141.35	3690.75	3765	ME	4987.13	4816.99	4602.66	4507.03	5130.85	ME	3166.56	2811.3	2848.48	3368.71	3430.08	ME	706.443	690.897	736.684	910.055	844.12
CV						CV						CV						CV
CV+O						CV+O						CV+O						CV+O
CV Final						CV Final						CV Final						CV Final
HADHA	6834	7502.63	3326.63	2209.18	2321.12	HADHA	26417.2	34360.1	19491.8	10075	23533.2	HADHA	15907.6	24066.8	20314	16861.1	20528.4	HADHA	12931.3	17441.9	8485.85	15733.9	9893.6
GOT2	10201.1	2649.25	376.258	3865.83	1466.98	GOT2	70685.5	57053.2	45634.5	65492	67927.5	GOT2	58578.7	41426.1	49861.5	37742	39605.8	GOT2	51304.3	45937.3	51606.1	42726	37106.4
ACON	1530.89	1191.65	968.142	1093.69	1096.84	ACON	709.025	652.085	584.423	575.517	628.055	ACON	941.741	838.361	1127.39	967.432	807.677	ACON	713.276	611.152	583.516	582.211	693.454
FH	1351.59	1101.26	1399.52	1497.79	1366.47	FH	1609.18	1494.05	1291.6	1323.06	1520.43	FH	1623.56	1384.42	1552.51	1446.01	1542.93	FH	528.628	512.462	681.692	731.058	542.573
SUCA	1194.49	1549.81	987.546	937.248	817.618	SUCA	1105.51	708.941	706.663	697.449	691.229	SUCA	212.175	410.6	260.876	242.944	211.486	SUCA	10.0766	203.324	44.1916	14.1455	142.151
BDH1	241.246	174.011	4.51554	296.472	92.8242	BDH1	19550.5	17750.5	14503.8	19340.5	20646	BDH1	26922.2	23111	28028.9	30210.2	26026.7	BDH1	12656.6	12115.9	11761.8	12173.5	10213.9
Citrate Synthase	umol/mg/min	umol/mg/min	umol/mg/min	umol/mg/min	umol/mg/min	Citrate Synthase	umol/mg/min	umol/mg/min	umol/mg/min	umol/mg/min	umol/mg/min	Citrate Synthase	umol/mg/min	umol/mg/min	umol/mg/min	umol/mg/min	umol/mg/min	Citrate Synthase	umol/mg/min	umol/mg/min	umol/mg/min	umol/mg/min	umol/mg/min
CS	61.6109	66.6822	56.3353	56.3619	62.9913	CS	60.6389	60.4223	53.4101	55.7598	57.1086	CS	17.0237	15.4146	19.9808	17.7962	16.5761	CS	5.56209	5.82826	6.13811	8.29604	5.04049
Condition	pmol/s/mg	pmol/s/mg	pmol/s/mg	pmol/s/mg	pmol/s/mg	Condition	pmol/s/mg	pmol/s/mg	pmol/s/mg	pmol/s/mg	pmol/s/mg	Condition	pmol/s/mg	pmol/s/mg	pmol/s/mg	pmol/s/mg	pmol/s/mg	Condition	pmol/s/mg	pmol/s/mg	pmol/s/mg	pmol/s/mg	pmol/s/mg
Mito	144.432	105.952	231.179	251.751	-3.61396	Mito	121.116	58	77.516	173.769	2.65428	Mito	59.248	81.45	-18.352	16.344	-14.47	Mito	13.716	25.849	-0.235	19.8356	5.8664
AKG	787.444	816.96	1087.42	1490.81	1279.81	AKG	452.916	386.212	373.9	479.936	538.754	AKG	231.814	220.016	191.844	295.72	284.19	AKG	54.459	52.1385	39.3825	52.0648	25.962
-12.94	1564.38	2172.62	1998.08	2360.39	1598.35	-12.94	2940.7	3941.69	2985.04	3680.67	4424.72	-12.94	458.69	356.566	288	363.722	336.943	-12.94	126.309	149.212	148.369	174.443	90.7858
G/M	2447.04	3026.88	2637.72	2665.56	1801.76	G/M	3309.15	4242.82	3036.04	4351.62	4906.05	G/M	531.23	436.678	353.124	405.004	366.32	G/M	149.558	170.57	185.867	249.685	131.275
P/S/O	2726.78	3164.49	3178.83	2806.89	2097.53	P/S/O	5541.84	6996.63	5683.59	7378.19	8253.42	P/S/O	1396.21	1070.45	1036.64	1619.57	1549.68	P/S/O	492.532	648.401	572.007	575.601	403.479
-14.08	2201.63	2540.18	2851.91	2446.01	1852.54	-14.08	3521.21	4184.91	3947.35	5093.63	5577.29	-14.08	1213.83	978.006	950.852	1515.87	1477.12	-14.08	357.375	476.603	402.422	388.84	278.288
-14.49	1940.94	2242.12	2497.39	2227.04	1598.4	-14.49	2006.7	2420.19	2377.11	2843.53	3167.17	-14.49	1334.46	873.56	866.526	1582.07	1628.23	-14.49	268.922	328.167	285.7	278.287	197.745
-14.7	1814.95	2131.74	2312.41	1990.98	1498.89	-14.7	1867.78	1980.35	1927.31	2328.15	2582.44	-14.7	1225.12	882.712	881	1507.6	1394.05	-14.7	235.014	276.162	245.882	243.717	170.396
0.5uM	2794.78	3760.74	3913.27	2892.58	3050.54	0.5uM	3641.32	4984.28	4030.6	3625.52	5761.4	0.5uM	1083.67	979.948	919.092	1373.56	1432.12	0.5uM	524.822	726.715	574.341	479.23	401.38
1uM	3714.19	4607.36	4840.72	4221.79	3924.29	1uM	5065.4	6689.86	4835.39	4978.13	7788.89	1uM	1080.95	991.24	892.764	1341.37	1215.06	1uM	769.284	659.134	683.379	906.552	567.278
2uM	4091.06	5226.38	4881.24	6134.66	4601.53	2uM	5949.7	7423.94	5652.08	7752.46	9073.94	2uM	1070.6	835.278	880.252	1222.4	1155.12	2uM	862.883	640.132	809.722	1188.88	681.898
Condition	pmol/s/mg	pmol/s/mg	pmol/s/mg	pmol/s/mg	pmol/s/mg	Condition	pmol/s/mg	pmol/s/mg	pmol/s/mg	pmol/s/mg	pmol/s/mg	Condition	pmol/s/mg	pmol/s/mg	pmol/s/mg	pmol/s/mg	pmol/s/mg	Condition	pmol/s/mg	pmol/s/mg	pmol/s/mg	pmol/s/mg	pmol/s/mg
Mito	98.9	85.828	95.604	83.016	56.996	Mito	137.16	107.74	63.204	48.446	36.524	Mito	34.16	57.654	18.3	21.701	6.7	Mito	12.1655	17.7585	7.6404	18.9666	9.5596
G/M	370.756	522.82	357.83	453.172	288.028	G/M	454.156	462.812	393.434	478.368	411.266	G/M	388.036	446.394	329.31	327.159	256.157	G/M	62.8115	78.8105	61.3104	59.4644	40.9026
0.5uM	346.888	385.216	278.868	326.084	259.32	0.5uM	514.48	515.7	370.142	409.6	502.03	0.5uM	463.546	434.208	363.056	348.816	292.013	0.5uM	114.853	172.774	129.315	239.343	128.807
1uM	373.272	411.432	256.782	283.828	255.34	1uM	381.904	526.864	302.578	348.728	424.48	1uM	402.646	349.148	263.278	272.88	275.006	1uM	100.78	145.211	100.223	241.41	132.699
2uM	369.588	437.624	250.962	286.582	282.042	2uM	464.26	516.416	317.026	338.102	398.312	2uM	354.758	329.652	250.264	244.303	232.021	2uM	100.621	120.846	85.493	215.96	110.011
Condition	pmol/s/mg	pmol/s/mg	pmol/s/mg	pmol/s/mg	pmol/s/mg	Condition	pmol/s/mg	pmol/s/mg	pmol/s/mg	pmol/s/mg	pmol/s/mg	Condition	pmol/s/mg	pmol/s/mg	pmol/s/mg	pmol/s/mg	pmol/s/mg	Condition	pmol/s/mg	pmol/s/mg	pmol/s/mg	pmol/s/mg	pmol/s/mg
Mito	105.488	26.184	94.5989	196.18	123.053	Mito	201.996	77.892	26.492	168.707	245.5	Mito	35.566	48.304	35.796	19.545	29.222	Mito	14.4825	13.4735	12.996	17.1912	9.614
Oct/M	5095.73	5012.33	4992.02	5057.04	4084.66	Oct/M	875.576	630.816	466.32	792.817	680.911	Oct/M	348.224	296.454	329.822	279.922	273.106	Oct/M	90.35	115.906	104.357	83.6638	47.2356
-12.94	3244.17	4090.2	3382.3	3144.43	2231.5	-12.94	3988.6	4392.78	4554.09	4607.45	5358.99	-12.94	295.212	283.594	355.706	254.063	301.193	-12.94	146.828	172.411	201.704	161.99	91.871
-14.08	2521.35	3347.45	2978.94	2930.38	1797.45	-14.08	3608.95	3900.66	4094.26	4154.27	4629.18	-14.08	273.222	252.564	338.398	262.775	273.434	-14.08	118.726	134.163	162.841	130.911	74.6614
-14.49	2031.56	2631.73	2362.19	2338.44	1619.7	-14.49	3360.63	3411.34	2981.99	3461.51	3644.87	-14.49	247.662	237.896	329.906	241.887	245.476	-14.49	104.701	129.033	143.09	104.784	61.1046
-14.7	1876.05	2334.86	2127.43	2000.16	1446.43	-14.7	2866.09	3032.87	2432.61	3051.94	3055.76	-14.7	229.664	216.804	315.07	262.829	217.265	-14.7	94.078	125.264	136.924	94.8816	53.3164
0.5uM	2898.62	2989.79	2406.66	2939.73	2155.18	0.5uM	3623.95	3561.43	2921.33	3955.14	4008.78	0.5uM	286.546	256.004	358.953	277.571	265.959	0.5uM	119.314	147.589	168.804	128.221	68.4914
1uM	3684.55	3914.15	2527.26	3786.46	2686.15	1uM	3716.91	3623.94	3292.76	4267.67	4291	1uM	295.82	260.3	380.81	283.818	287.328	1uM	192.91	159.396	202.114	235.616	121.716
2uM	5119.94	4833.74	4108.1	4331.38	3301.67	2uM	3907.55	3840.33	4175.4	5021.18	4793.68	2uM	295.758	229.454	343.876	263.436	260.462	2uM	216.156	293.683	413.527	394.337	253.751
Condition	pmol/s/mg	pmol/s/mg	pmol/s/mg	pmol/s/mg	pmol/s/mg	Condition	pmol/s/mg	pmol/s/mg	pmol/s/mg	pmol/s/mg	pmol/s/mg	Condition	pmol/s/mg	pmol/s/mg	pmol/s/mg	pmol/s/mg	pmol/s/mg	Condition	pmol/s/mg	pmol/s/mg	pmol/s/mg	pmol/s/mg	pmol/s/mg
Mito	109.04	146.452	76.97	253.599	121.386	Mito	162.952	187.748	87.89	174.309	228.886	Mito	48.684	61.058	32.565	24.425	36.686	Mito	18.1525	18.4985	10.667	16.3276	13.8684
Oct/M	5845.26	5724.32	5189.71	4527.79	3440.8	Oct/M	778.504	786	303.61	808.847	756.471	Oct/M	321.822	323.944	240.879	254.21	247.091	Oct/M	109.238	114.146	88.7738	82.2462	53.8366
0.5uM	5914.9	5163.57	4153.86	4816.38	3319.9	0.5uM	2184.06	1904.2	719.146	2225.66	2530.21	0.5uM	340.086	325.422	195.569	337.942	275.956	0.5uM	310.925	318.401	254.31	271.526	181.803
1uM	6018.84	5077.13	4129.47	4830.03	3406.61	1uM	3177.04	3351.75	911.298	3699.1	3827.57	1uM	283.534	263.134	186.05	290.542	233.682	1uM	439.09	436.325	367.078	286.082	279.871
2uM	6170.61	5667.64	4395.92	5097.24	3626.3	2uM	2985.21	3593.6	720.38	4332.68	4383.78	2uM	292.882	207.852	176.068	231.471	209.619	2uM	771.178	584.924	586.371	484.199	398.001
Condition	pmol/s/mg	pmol/s/mg	pmol/s/mg	pmol/s/mg	pmol/s/mg	Condition	pmol/s/mg	pmol/s/mg	pmol/s/mg	pmol/s/mg	pmol/s/mg	Condition	pmol/s/mg	pmol/s/mg	pmol/s/mg	pmol/s/mg	pmol/s/mg	Condition	pmol/s/mg	pmol/s/mg	pmol/s/mg	pmol/s/mg	pmol/s/mg
Mito	123.756	110.164	46.918	135.989	122.267	Mito	120.144	93.152	35.408	135.518	154.356	Mito	66.726	61.956	48.662	91.2095	92.8428	Mito	24.871	21.932	26.647	26.306	30.072
S/R	3977.43	4497.22	3119.45	4086.61	3012.4	S/R	1797.73	2135.82	1288.61	1811.88	1502.66	S/R	2144.77	3139.29	1874.92	1648.3	1347.75	S/R	287.214	342.433	368.371	274.326	209.499
-12.94	3136.47	3982.68	2844.45	3383.03	2587.91	-12.94	5748.14	5835.83	4272.89	6405.87	6225.88	-12.94	3715.82	4340.13	3288.01	4045.87	3715.97	-12.94	539.659	939.61	1053.13	588.926	410.177
-14.08	2883.24	3343.79	2627.41	3184.33	2299.62	-14.08	5369.73	5135.16	3675.39	6279.79	5770.73	-14.08	3186.47	3658.18	2692.54	3548.93	3044.87	-14.08	457.876	786.453	914.522	496.266	354.948
-14.49	2524.02	3011.01	2311.63	2830.95	2163.03	-14.49	4757.63	4612.54	3273.5	5613.99	4957.69	-14.49	2348.88	2791.76	2271.7	2824.29	2347.76	-14.49	352.792	559.67	659.353	384.706	285.739
-14.7	2333.44	2879.16	2085.51	2560.9	1970.35	-14.7	4269.16	4242.61	3089.09	5031.6	4325.23	-14.7	1832.28	2122.23	1883.83	2252.81	1888.78	-14.7	310.219	450.883	543.832	333.082	242.115
0.5uM	2655.9	3029.46	2355.62	2830.68	2038.49	0.5uM	5013.61	4789.66	3699.2	5901.52	5152.44	0.5uM	2609.79	3079.02	2186.56	2929.62	2594.16	0.5uM	416.279	701.586	816.922	464.415	327.933
1uM	2691.2	3174.24	2200.42	3017.8	2117.4	1uM	4835.98	4745.44	3538.62	5909.82	5264.36	1uM	2780.8	3047.43	2208.48	3090.26	2709.62	1uM	581.189	690.985	864.698	661.179	399.035
2uM	2517.59	2921.12	2021.47	2803.8	2055.05	2uM	4700.37	4602.49	3435.8	5836.4	5193.79	2uM	2706.86	2955.02	2095.73	3013.48	2644.93	2uM	1022.63	925.397	897.503	1046.49	683.555
Condition	pmol/s/mg	pmol/s/mg	pmol/s/mg	pmol/s/mg	pmol/s/mg	Condition	pmol/s/mg	pmol/s/mg	pmol/s/mg	pmol/s/mg	pmol/s/mg	Condition	pmol/s/mg	pmol/s/mg	pmol/s/mg	pmol/s/mg	pmol/s/mg	Condition	pmol/s/mg	pmol/s/mg	pmol/s/mg	pmol/s/mg	pmol/s/mg
Mito	60.908	153.152	95.18	157.768	165.039	Mito	80.58	101.452	91.844	66.7399	147.525	Mito	29.736	68.366	136.092	67.6657	114.356	Mito	16.4025	21.823	40.116	32.61	33.577
S/R	3703.93	5087.84	4270.34	3790.46	2510.6	S/R	1606.79	1915.8	1450.91	1555.07	1457.57	S/R	2420.44	2549.48	2513.16	1557.13	1763.06	S/R	268.584	315.653	344.923	259.795	214.056
0.5uM	3552.17	5071.34	3951.85	3886.73	2556.31	0.5uM	3213.62	4492.58	3104.64	3677.83	3691.55	0.5uM	3006.9	3089.69	3481.56	2918.36	3247.13	0.5uM	659.984	864.319	767.391	752.266	638.118
1uM	3444.21	4893.81	3779.33	3739.06	2421.67	1uM	5018.84	6342.86	4805.52	5898.28	5751.74	1uM	3992.09	3933.55	4715.31	4321.45	4636.26	1uM	1007.11	1255.27	1176.69	1076.97	884.07
2uM	3108.4	4332.45	3429.71	3511.45	2290.55	2uM	4714.24	4992.66	5039.34	5873.17	5592.28	2uM	4289.01	3641.82	5460.84	5026.66	4923.41	2uM	1096.32	1310.54	1457.32	1273.9	930.777
Condition	pmol/s/mg	pmol/s/mg	pmol/s/mg	pmol/s/mg	pmol/s/mg	Condition	pmol/s/mg	pmol/s/mg	pmol/s/mg	pmol/s/mg	pmol/s/mg	Condition	pmol/s/mg	pmol/s/mg	pmol/s/mg	pmol/s/mg	pmol/s/mg	Condition	pmol/s/mg	pmol/s/mg	pmol/s/mg	pmol/s/mg	pmol/s/mg
Mito	208.68	151.32	132.98	183.803	189.902	Mito	81.388	75.076	116.712	145.666	130.413	Mito	136.65	107.688	138.875	178.271	121.04	Mito	88.9	87.519	56.615	110.882	85.764
S/R	3418.64	4230.2	2894.45	3551.61	3010.94	S/R	1525.87	1835.68	1470.45	1871.62	1390.78	S/R	985.82	1098.85	1347.02	1366.69	889.389	S/R	306.388	255.347	253.161	302.204	199.773
10uM D	3297.41	4040.56	2792.39	3448.45	2944.65	10uM D	3121.26	3480.24	3035.72	3810.18	2850.93	10uM D	1901.75	1925.67	2538.79	2504.21	1600.72	10uM D	398.119	362.296	359.548	415.896	263.966
500uM D	3005.35	3686.31	2671.56	3243.47	2754.11	500uM D	5674.56	6159.57	5447.44	7020.47	5600.4	500uM D	4807.07	5105.32	5994.24	6185.86	4100.5	500uM D	613.095	634.491	565.44	663.487	414.383
0.5uM	3140.56	3703.08	2787.61	3402.12	2866.24	0.5uM	5501.53	6050.87	5439.32	6902.32	5512.32	0.5uM	4935.24	5042.2	6157.56	6336.12	4179.23	0.5uM	889.476	1054.31	915.161	762.193	627.899
1uM	2937.22	3536.36	2637.69	3271.93	2791.06	1uM	5267.1	5814.68	5273.94	6647.76	5369	1uM	4527.21	4853.02	6019.67	6176.63	4088.82	1uM	976.884	1212.58	1180.68	1158.74	768.621
2uM	2446.5	3152.19	2386.82	2949.97	2560.86	2uM	4686.48	4987.45	4489.69	5734.46	4810.43	2uM	4061.02	4229.92	5339.07	5437.61	3685.65	2uM	1183.91	1201.44	1186.32	1337.35	811.021
JATP	pmol/s/mg	pmol/s/mg	pmol/s/mg	pmol/s/mg	pmol/s/mg	JATP	pmol/s/mg	pmol/s/mg	pmol/s/mg	pmol/s/mg	pmol/s/mg	JATP	pmol/s/mg	pmol/s/mg	pmol/s/mg	pmol/s/mg	pmol/s/mg	JATP	pmol/s/mg	pmol/s/mg	pmol/s/mg	pmol/s/mg	pmol/s/mg
Mito	347.091	114.583	36.0814	-502.076	70.1162	Mito	953.272	341.662	828.56	1352.99	450.275	Mito	1414.26	733.96	303.364	841.944	486.21	Mito	-171.703	410.127	69.5664	112.24	44.7441
S/R	-187.14	231.38	44.5813	-195.768	91.7465	S/R	2345.54	1998.45	2144.51	2548.23	1725.94	S/R	829.65	1215.34	1413.79	1449.87	1213.65	S/R	105.184	371.849	303.67	149.002	138.823
10uM D	224.235	334.584	253.17	156.078	428.759	10uM D	12899.8	10265.5	9465.8	12843	9392.78	10uM D	5564.48	5746	6421.81	6988.09	5637.07	10uM D	1060.76	1529.29	1246.41	1306.2	532.659
500uM D	1408.3	650.012	917.314	1069.82	1034.47	500uM D	25393.3	18874.2	16805.6	22408	17913	500uM D	13522.7	14481.8	15338.4	15819.4	14215.7	500uM D	1465.09	2424.18	1981.87	2120.69	1480.69
Condition	P/O	P/O	P/O	P/O	P/O	Condition	P/O	P/O	P/O	P/O	P/O	Condition	P/O	P/O	P/O	P/O	P/O	Condition	P/O	P/O	P/O	P/O	P/O
Mito	0.831635	0.378612	0.135665	-1.3658	0.184611	Mito	5.85634	2.27544	3.54959	4.64415	1.72634	Mito	5.17475	3.40781	1.09222	2.36141	2.00847	Mito	-0.965708	2.34307	0.614381	0.506123	0.260856
S/R	-0.0273705	0.0273486	0.00770117	-0.0275605	0.0152355	S/R	0.768591	0.544336	0.729201	0.680754	0.620492	S/R	0.420792	0.553005	0.524782	0.530432	0.682294	S/R	0.171652	0.728124	0.599757	0.246526	0.347451
10uM D	0.0340017	0.0414032	0.0453321	0.0226301	0.0728031	10uM D	2.06644	1.47482	1.55907	1.68535	1.64732	10uM D	1.46299	1.49195	1.26474	1.39527	1.76079	10uM D	1.33222	2.11056	1.7333	1.57034	1.00895
500uM D	0.234299	0.0881657	0.171681	0.16492	0.187805	500uM D	2.23747	1.5321	1.54252	1.5959	1.59926	500uM D	1.40654	1.41831	1.27943	1.27868	1.73341	500uM D	1.19483	1.91033	1.7525	1.59814	1.78662

## Sheet: B. Mito Enrichment Factor
Total Abundance	1.09177e+11	1.08461e+11	1.08594e+11	1.09867e+11	1.09285e+11	Heart	1.03279e+11	1.04433e+11	1.0418e+11	1.06819e+11	1.04832e+11	Kidney	1.06505e+11	1.06762e+11	1.066e+11	1.0602e+11	1.07116e+11	Liver	1.06931e+11	1.06198e+11	1.06566e+11	1.06942e+11	1.06086e+11
Loading Factor	1.02258	1.01587	1.01712	1.02904	1.02359		0.967336	0.978143	0.975775	1.00049	0.981882		0.997548	0.999953	0.99844	0.993008	1.00327		1.00153	0.99467	0.998121	1.00164	0.993627
MitoCarta	9.95575e+10	9.86055e+10	9.83376e+10	1.02031e+11	1.00939e+11		9.31278e+10	9.44616e+10	9.53426e+10	9.90447e+10	9.58508e+10		8.23009e+10	8.23772e+10	8.19832e+10	8.23181e+10	8.50085e+10		6.35722e+10	6.59232e+10	6.94035e+10	7.20347e+10	6.35378e+10
Normalization Factor	0.919018	0.916454	0.912724	0.936012	0.930826		0.909581	0.911692	0.922887	0.935614	0.922642		0.792981	0.791206	0.788511	0.79068	0.813525		0.609129	0.635124	0.665606	0.686631	0.612226
	BAT	BAT	BAT	BAT	BAT		HRT	HRT	HRT	HRT	HRT		KID	KID	KID	KID	KID		LIV	LIV	LIV	LIV	LIV
	Mouse #1	Mouse #2	Mouse #3	Mouse #4	Mouse #5		Mouse #1	Mouse #2	Mouse #3	Mouse #4	Mouse #5		Mouse #1	Mouse #2	Mouse #3	Mouse #4	Mouse #5		Mouse #1	Mouse #2	Mouse #3	Mouse #4	Mouse #5

## Sheet: C. MEF Normalized
BAT	Mouse #1 (01.07.2020)	Mouse #2 (01.08.2020)	Mouse #3 (01.09.2020)	Mouse #4 (01.10.2020)	Mouse #5 (01.14.2020)	Heart	Mouse #1 (01.07.2020)	Mouse #2 (01.08.2020)	Mouse #3 (01.09.2020)	Mouse #4 (01.10.2020)	Mouse #5 (01.14.2020)	Kidney	Mouse #1 (01.07.2020)	Mouse #2 (01.08.2020)	Mouse #3 (01.09.2020)	Mouse #4 (01.10.2020)	Mouse #5 (01.14.2020)	Liver	Mouse #1 (01.07.2020)	Mouse #2 (01.08.2020)	Mouse #3 (01.09.2020)	Mouse #4 (01.10.2020)	Mouse #5 (01.14.2020)
Condition	pmol/s/mg**	pmol/s/mg**	pmol/s/mg**	pmol/s/mg**	pmol/s/mg**	Condition	pmol/s/mg**	pmol/s/mg**	pmol/s/mg**	pmol/s/mg**	pmol/s/mg**	Condition	pmol/s/mg**	pmol/s/mg**	pmol/s/mg**	pmol/s/mg**	pmol/s/mg**	Condition	pmol/s/mg**	pmol/s/mg**	pmol/s/mg**	pmol/s/mg**	pmol/s/mg**
Mito	102.057	127.094	39.6944	179.462	137.334	Mito	26.4825	114.047	50.3182	109.587	161.862	Mito	76.4558	82.7193	85.579	40.3084	39.8242	Mito	24.5917	23.419	20.2856	23.7487	26.0473
Pyr/M	5483.58	8916.17	5602.27	4678.98	3482.31	Pyr/M	635.259	659.643	493.685	580.334	637.37	Pyr/M	797.729	617.329	736.527	828.921	612.087	Pyr/M	118.227	149.05	108.927	106.987	78.5743
-12.94	4887.91	6057.52	3785.94	3025.95	2230.81	-12.94	4423.81	4486.29	4189.66	5233.79	5330.45	-12.94	506.121	467.555	605.277	614.672	510.283	-12.94	140.245	191.881	246.568	249.479	162.347
-14.08	4463.92	4996.98	3456.28	2688.78	1991.11	-14.08	3944.43	4076.66	4064.51	4900.45	4756.65	-14.08	438.056	429.974	539.069	537.539	462.332	-14.08	129.517	146.456	210.882	226.812	149.843
-14.49	4030.92	3748.62	2885	2221.27	1649.95	-14.49	2584.28	2813.14	3132.39	3842.38	3338.78	-14.49	395.306	386.913	486.884	481.946	413.947	-14.49	116.081	139.52	179.151	188.722	126.469
-14.7	3742.36	3172.25	2459.51	1863.55	1448.39	-14.7	2087.76	2276.67	2551.08	3324.27	2844.45	-14.7	384.431	336.408	477.251	460.113	393.781	-14.7	116.479	133.832	166.563	167.094	114.201
0.5uM	4143.74	4105.58	2828.3	2720.84	1866.96	0.5uM	3503.29	3471.07	3380.54	4214.49	4103.91	0.5uM	457.02	451.202	571.063	551.675	485.014	0.5uM	152.579	179.157	212.969	220.27	143.042
1uM	4319.22	4818.36	3637.52	3505.1	2389.93	1uM	4027.02	4039.62	3992.44	4729.99	4656.26	1uM	519.478	483.063	643.816	581.154	533.482	1uM	177.672	230.811	285.798	253.993	170.637
2uM	4220.05	5724.79	4616.41	4546.67	3343.16	2uM	4225.88	4157.57	4197.16	5198.87	5093.36	2uM	423.037	430.035	617.46	504.509	494.754	2uM	245.038	363.682	342.136	342.881	243.378
Max	4319.22	5724.79	4616.41	4546.67	3343.16	Max	4225.88	4157.57	4197.16	5198.87	5093.36	Max	519.478	483.063	643.816	581.154	533.482	Max	245.038	363.682	342.136	342.881	243.378
Conductance	1149.01	2957.08	1578.23	1304.8	869.405	Conductance	3038.99	2927.74	2417.98	2547.5	3135.6	Conductance	88.936	144.606	103.496	126.353	111.59	Conductance	22.642	19.8871	72.2943	95.8489	57.4212
Condition	pmol/s/mg**	pmol/s/mg**	pmol/s/mg**	pmol/s/mg**	pmol/s/mg**	Condition	pmol/s/mg**	pmol/s/mg**	pmol/s/mg**	pmol/s/mg**	pmol/s/mg**	Condition	pmol/s/mg**	pmol/s/mg**	pmol/s/mg**	pmol/s/mg**	pmol/s/mg**	Condition	pmol/s/mg**	pmol/s/mg**	pmol/s/mg**	pmol/s/mg**	pmol/s/mg**
Mito	59.568	38.6359	16.9646	229.143	186.675	Mito	98.7268	101.894	19.0012	166.466	160.674	Mito	66.4329	87.7117	32.9659	42.0714	41.8487	Mito	28.4537	32.6259	23.1509	18.8544	20.5346
Pyr/M	5862.36	5907.35	5733.55	5640.58	2663.44	Pyr/M	645.497	730.141	445.094	714.636	489.146	Pyr/M	924.068	595.706	538.946	731.782	653.612	Pyr/M	112.359	144.162	78.3989	58.2354	60.1481
0.5uM	5836.68	5316.28	5646.37	5330.13	2685.72	0.5uM	1869.28	2111.65	1937.22	2745.77	2264.21	0.5uM	969.915	702.454	632.052	956.817	856.914	0.5uM	243.212	354.754	159.708	151.822	137.841
1uM	5711.93	5247.89	5436.5	5487.84	2707.46	1uM	2993.08	3499.17	3098.56	3523.87	3300.13	1uM	844.578	655.268	583.771	834.775	750.916	1uM	272.477	414.297	229.733	176.65	226.819
2uM	5649.51	5526.49	5176.83	5748.95	2783.11	2uM	3940.92	4520.51	3884.58	5091.48	4104.37	2uM	805.896	601.98	546.487	726.572	627.692	2uM	415.46	549.345	370.906	286.635	265.857
Max	5836.68	5526.49	5646.37	5748.95	2783.11	Max	3940.92	4520.51	3884.58	5091.48	4104.37	Max	969.915	702.454	632.052	956.817	856.914	Max	415.46	549.345	370.906	286.635	265.857
Condition	pmol/s/mg**	pmol/s/mg**	pmol/s/mg**	pmol/s/mg**	pmol/s/mg**	Condition	pmol/s/mg**	pmol/s/mg**	pmol/s/mg**	pmol/s/mg**	pmol/s/mg**	Condition	pmol/s/mg**	pmol/s/mg**	pmol/s/mg**	pmol/s/mg**	pmol/s/mg**	Condition	pmol/s/mg**	pmol/s/mg**	pmol/s/mg**	pmol/s/mg**	pmol/s/mg**
Mito	138.887	234.473	161.084	287.783	213.916	Mito	232.006	208.061	287.249	258.698	241.297	Mito	96.0276	145.252	116.994	105.231	89.6419	Mito	116.65	122.633	101.605	111.582	95.6376
Pyr/M	3899.65	5831.46	4215.3	4608.91	3349.69	Pyr/M	781.745	852.432	837.827	887.002	801.61	Pyr/M	391.22	513.538	429.583	395.698	360.692	Pyr/M	165.504	167.351	145.095	151.277	124.224
10uM D	3494.27	5441.97	3982.28	3985.3	2941.87	10uM D	2112.26	2101.27	2156.53	2393.39	1882.97	10uM D	893.646	1075.12	1000.65	913.962	724.819	10uM D	208.842	241.695	198.204	211.672	165.668
500uM D	2540.69	3834.45	3060	2874.91	2188.33	500uM D	6321.64	7101.93	6219.85	6966.13	5809.1	500uM D	1453.12	1872.12	1997.59	1729.52	1325.28	500uM D	267.409	303.875	267.915	301.353	222.824
0.5uM	3883.67	4636.33	3841.75	4202.28	2789.39	0.5uM	6609.25	7240.21	6635.4	7377.12	6146.9	0.5uM	1740.15	2184.2	2249.46	1981.83	1573.16	0.5uM	261.055	300.012	263.999	303.051	219.764
1uM	4801.26	5500.38	4626.81	4696.74	3350.64	1uM	6490.47	7220.65	6675.87	7420.47	5826.8	1uM	1565.58	2217.72	2280.99	2045.25	1637.97	1uM	267.277	314.116	436.174	414.315	238.659
2uM	4520.61	5937.27	5573.65	5186.64	3803.55	2uM	6453.75	7103.86	6643.43	7343.32	4498.6	2uM	1588.06	1743.47	2188.43	2011.45	1566.14	2uM	337.06	428.72	409.96	409.718	251.053
Max	4801.26	5937.27	5573.65	5186.64	3803.55	Max	6609.25	7240.21	6675.87	7420.47	6146.9	Max	1740.15	2217.72	2280.99	2045.25	1637.97	Max	337.06	428.72	436.174	414.315	251.053
Condition	pmol/s/mg**	pmol/s/mg**	pmol/s/mg**	pmol/s/mg**	pmol/s/mg**	Condition	pmol/s/mg**	pmol/s/mg**	pmol/s/mg**	pmol/s/mg**	pmol/s/mg**	Condition	pmol/s/mg**	pmol/s/mg**	pmol/s/mg**	pmol/s/mg**	pmol/s/mg**	Condition	pmol/s/mg**	pmol/s/mg**	pmol/s/mg**	pmol/s/mg**	pmol/s/mg**
Mito	141.751	68.2762	140.59	203.054	126.192	Mito	223.193	156.715	49.4188	145.314	175.091	Mito	45.0351	38.751	69.0212	58.2334	38.7953	Mito	26.9491	35.6426	31.4608	28.9355	49.0799
ADP	224.892	220.698	312.537	343.96	205.109	ADP	289.21	316.769	148.816	348.948	233.796	ADP	186.027	165.742	91.4432	216.591	63.8702	ADP	43.38	34.087	29.6842	47.31	74.4742
Pyr/M	3727.95	6135.12	5705.63	5315.5	3375.67	Pyr/M	3079.42	3930.48	2543.75	5844.6	4804.03	Pyr/M	914.739	916.328	794.342	1064.27	737.006	Pyr/M	222.45	228.598	336.812	263.888	243.926
UK5099	2165.77	4025.83	4771.35	4370.34	2609.08	UK5099	823.043	959.964	658.156	860.248	1054.43	UK5099	664.599	618.56	563.099	712.251	524.538	UK5099	168.042	197.413	223.874	218.296	197.148
Oct	2307.56	4287.28	4346.3	4107.92	2464.99	Oct	4024.61	5145.74	2919.93	4721.83	4590.26	Oct	593.818	580.16	529.852	677.463	503.518	Oct	301.24	399.838	343.225	360.735	341.332
Rot	185.759	72.5143	264.198	446.615	143.641	Rot	448.976	599.426	459.467	389.686	375.384	Rot	208.166	228.914	236.448	301.227	201.94	Rot	74.1945	93.4085	93.5373	90.7263	76.1631
G3P	392.606	573.938	593.735	568.184	351.596	G3P	475.164	581.012	446.477	448.769	427.31	G3P	261.873	264.672	286.608	357.983	229.141	G3P	89.5992	112.736	87.6036	97.5313	160.444
Succ	2553.64	3709.56	3551.54	3369.53	2550.31	Succ	4462.58	6041.98	4181.79	5281.49	5897.67	Succ	4323.54	4286.48	4043.1	5030.51	4124.77	Succ	1021.73	1435.79	1298.16	1189.25	993.994
Ant A	215.722	468.484	570.709	392.446	221.502	Ant A	306.488	539.682	150.116	129.362	170.162	Ant A	27.6602	235.873	74.3604	126.135	162.284	Ant A	17.5743	80.2749	23.396	-3.96647	81.6512
TMPD/Asc	3617.14	5695.03	6416.58	5749.11	3967.8	TMPD/Asc	6719.82	10186.1	6588.73	8571.8	9418.43	TMPD/Asc	5388.55	5600.68	6231.91	6080.76	4455.14	TMPD/Asc	2400.34	2312.84	2132.95	2372.3	1521.81
JATP	pmol/s/mg**	pmol/s/mg**	pmol/s/mg**	pmol/s/mg**	pmol/s/mg**	JATP	pmol/s/mg**	pmol/s/mg**	pmol/s/mg**	pmol/s/mg**	pmol/s/mg**	JATP	pmol/s/mg**	pmol/s/mg**	pmol/s/mg**	pmol/s/mg**	pmol/s/mg**	JATP	pmol/s/mg**	pmol/s/mg**	pmol/s/mg**	pmol/s/mg**	pmol/s/mg**
Mito	-226.521	20.1435	-75.3724	-93.9809	-23.4157	Mito	888.653	561.566	910.044	753.844	737.773	Mito	433.811	720.746	424.443	717.193	1593.43	Mito	469.024	296.776	275.445	98.6595	233.602
Pyr/M	395.176	150.583	-155.872	303.165	82.66	Pyr/M	1854.21	1640.1	1589.43	2120.23	1640.25	Pyr/M	885.157	1152.29	1815.9	1023.57	2013.42	Pyr/M	365.004	187.691	123.109	116.276	307.394
10uM D	596.213	733.442	330.398	1058.99	646.51	10uM D	11863.4	9798.5	10378.5	12914.2	7768.71	10uM D	5943.31	6918.59	6726.54	6850.73	7117.44	10uM D	1615.48	1784.73	1214.75	1193.74	529.62
500uM D	5555.56	3924.01	3004.06	5213.07	3152.04	500uM D	27842.3	22803.9	21935	25345.9	18199	500uM D	12123.8	10459	10319.5	9632.13	12480.2	500uM D	2115.76	1609.16	1357.23	2823.62	1377.96
Condition	P/O	P/O	P/O	P/O	P/O	Condition	P/O	P/O	P/O	P/O	P/O	Condition	P/O	P/O	P/O	P/O	P/O	Condition	P/O	P/O	P/O	P/O	P/O
Mito	-0.815484	0.0429547	-0.233954	-0.163284	-0.054731	Mito	1.91515	1.34952	1.58407	1.457	1.52877	Mito	2.25878	2.48103	1.81395	3.40771	8.88778	Mito	2.01039	1.21002	1.35547	0.442095	1.22129
Pyr/M	0.0506682	0.0129112	-0.0184889	0.0328891	0.0123384	Pyr/M	1.18594	0.962013	0.948541	1.19517	1.0231	Pyr/M	1.13128	1.12192	2.11356	1.29338	2.79106	Pyr/M	1.1027	0.560771	0.424237	0.384314	1.23726
10uM D	0.0853128	0.0673876	0.0414835	0.132862	0.109881	10uM D	2.80823	2.33157	2.4063	2.6979	2.06289	10uM D	3.32532	3.2176	3.36109	3.74782	4.9098	10uM D	3.86771	3.69212	3.0644	2.8198	1.59844
500uM D	1.09332	0.511678	0.490859	0.906648	0.720194	500uM D	2.20214	1.60547	1.76331	1.81923	1.56642	500uM D	4.17163	2.79335	2.58298	2.78462	4.70854	500uM D	3.95603	2.64773	2.53295	4.68491	3.09203
Enzyme Activity	pmol/s/mg**	pmol/s/mg**	pmol/s/mg**	pmol/s/mg**	pmol/s/mg**	Enzyme Activity	pmol/s/mg**	pmol/s/mg**	pmol/s/mg**	pmol/s/mg**	pmol/s/mg**	Enzyme Activity	pmol/s/mg**	pmol/s/mg**	pmol/s/mg**	pmol/s/mg**	pmol/s/mg**	Enzyme Activity	pmol/s/mg**	pmol/s/mg**	pmol/s/mg**	pmol/s/mg**	pmol/s/mg**
IDH3	8115.22	9074.47	7802.61	9579.41	9171.66	IDH3	3718.84	3797.92	3426.63	3645.01	3553.53	IDH3	4054.84	4210.42	3608.31	3721.73	4118.77	IDH3	886.288	871.079	953.552	997.604	784.603
GDH	1738.65	2152.81	2029.44	2131.03	2160.01	GDH	1811.13	1791.22	1849.07	1826.64	1722.9	GDH	4984.29	3926.91	5270.1	5844.4	5250.47	GDH	9588.31	8930.39	10835.6	8519.71	8445.86
MDH	7312.53	8850.21	7593.01	9477.58	9092.08	MDH	8745.79	7733.86	6966.86	8334.02	7521.46	MDH	8981.06	9545.07	8182.14	8458.08	7952.42	MDH	8257.61	7790.35	7630.54	7905.14	7608.28
PDH	26677.7	23465.4	25762.7	36688	31697	PDH	22476.1	20350.8	16981.8	16398.4	20054.7	PDH	4216.36	3184.91	3628.1	3188.93	3557.73	PDH	181.677	236.248	267.694	160.241	247.057
AKGDH	13687.1	13178.8	18422.6	24593.7	18498.8	AKGDH	9348.91	6969.57	8325.75	11194.3	12096.5	AKGDH	6563.11	4447.06	6320.83	8286.56	6709.1	AKGDH	748.693	516.868	736.859	634.51	532.629
BCKDH	54.7995	80.695	38.8308	45.1409	30.2056	BCKDH	105.021	34.1175	57.4194	48.8271	5.00274	BCKDH	7.04056	6.99166	-1.02891	18.3536	17.4933	BCKDH	234.3	198.664	177.979	222.327	262.663
IDH2	7838.32	8385.86	8593	10127.5	8880.31	IDH2	26885.1	28367.7	32048.3	37380.9	37464	IDH2	14884.9	16059	15758.3	16549.9	15470.9	IDH2	4412.56	4300.77	4326.25	4833.47	4270.85
ME	4408.92	3798.7	3441.73	3943.06	4044.8	ME	5482.88	5283.57	4987.23	4817.19	5561.04	ME	3993.24	3553.18	3612.47	4260.52	4216.32	ME	1159.76	1087.81	1106.79	1325.39	1378.77
CV						CV						CV						CV
CV+O						CV+O						CV+O						CV+O
CV Final						CV Final						CV Final						CV Final
HADHA	7436.2	8186.58	3644.72	2360.2	2493.61	HADHA	29043.3	37688.2	21120.5	10768.3	25506.3	HADHA	20060.6	30417.8	25762.5	21324.8	25233.9	HADHA	21229.1	27462.1	12749.1	22914.7	16160
GOT2	11100	2890.76	412.237	4130.11	1575.99	GOT2	77712.1	62579.4	49447.6	69999	73622.8	GOT2	73871.6	52358.2	63234.9	47733.6	48684.1	GOT2	84225.6	72328	77532.5	62225.5	60609.1
ACON	1665.79	1300.29	1060.72	1168.46	1178.36	ACON	779.507	715.246	633.255	615.123	680.714	ACON	1187.6	1059.6	1429.77	1223.54	992.811	ACON	1170.98	962.256	876.669	847.924	1132.68
FH	1470.69	1201.65	1533.34	1600.18	1468.01	FH	1769.15	1638.77	1399.52	1414.11	1647.91	FH	2047.41	1749.76	1968.91	1828.81	1896.6	FH	867.843	806.87	1024.17	1064.7	886.23
SUCA	1299.75	1691.09	1081.98	1001.32	878.379	SUCA	1215.4	777.61	765.709	745.445	749.184	SUCA	267.566	518.954	330.846	307.26	259.963	SUCA	16.5427	320.132	66.393	20.6013	232.187
BDH1	262.504	189.874	4.94732	316.739	99.7225	BDH1	21493.9	19469.8	15715.7	20671.5	22377.1	BDH1	33950.7	29209.8	35546.6	38207.9	31992.5	BDH1	20778.2	19076.4	17670.8	17729.4	16683.3
Citrate Synthase	umol/mg/min*	umol/mg/min*	umol/mg/min*	umol/mg/min*	umol/mg/min*	Citrate Synthase	umol/mg/min*	umol/mg/min*	umol/mg/min*	umol/mg/min*	umol/mg/min*	Citrate Synthase	umol/mg/min*	umol/mg/min*	umol/mg/min*	umol/mg/min*	umol/mg/min*	Citrate Synthase	umol/mg/min*	umol/mg/min*	umol/mg/min*	umol/mg/min*	umol/mg/min*
CS	67.04	72.7611	61.7221	60.2149	67.6725	CS	66.6669	66.2749	57.8728	59.597	61.8968	CS	21.4679	19.4825	25.3399	22.5075	20.3756	CS	9.13122	9.17658	9.22183	12.0822	8.23306
Condition	pmol/s/mg*	pmol/s/mg*	pmol/s/mg*	pmol/s/mg*	pmol/s/mg*	Condition	pmol/s/mg*	pmol/s/mg*	pmol/s/mg*	pmol/s/mg*	pmol/s/mg*	Condition	pmol/s/mg*	pmol/s/mg*	pmol/s/mg*	pmol/s/mg*	pmol/s/mg*	Condition	pmol/s/mg*	pmol/s/mg*	pmol/s/mg*	pmol/s/mg*	pmol/s/mg*
Mito	157.159	115.611	253.285	268.961	-3.88253	Mito	133.156	63.6179	83.9929	185.727	2.87683	Mito	74.7156	102.944	-23.2742	20.6708	-17.7868	Mito	22.5174	40.6991	-0.353062	28.8883	9.58209
AKG	856.832	891.436	1191.4	1592.73	1374.92	AKG	497.939	423.621	405.142	512.964	583.925	AKG	292.332	278.077	243.299	374.007	349.331	AKG	89.4047	82.0918	59.1679	75.8265	42.4059
-12.94	1702.23	2370.68	2189.14	2521.75	1717.13	-12.94	3233.02	4323.48	3234.46	3933.96	4795.7	-12.94	578.438	450.662	365.245	460.012	414.176	-12.94	207.361	234.934	222.909	254.056	148.288
G/M	2662.67	3302.81	2889.94	2847.78	1935.65	G/M	3638.1	4653.79	3289.72	4651.09	5317.39	G/M	669.915	551.915	447.836	512.223	450.287	G/M	245.528	268.561	279.245	363.638	214.422
P/S/O	2967.06	3452.97	3482.79	2998.78	2253.41	P/S/O	6092.73	7674.33	6158.49	7885.94	8945.42	P/S/O	1760.71	1352.94	1314.68	2048.33	1904.9	P/S/O	808.584	1020.91	859.378	838.298	659.036
-14.08	2395.64	2771.75	3124.62	2613.23	1990.21	-14.08	3871.24	4590.27	4277.17	5444.16	6044.91	-14.08	1530.72	1236.1	1205.88	1917.17	1815.71	-14.08	586.698	750.41	604.596	566.301	454.551
-14.49	2111.97	2446.52	2736.19	2379.28	1717.19	-14.49	2206.18	2654.61	2575.73	3039.22	3432.71	-14.49	1682.84	1104.09	1098.94	2000.9	2001.44	-14.49	441.486	516.698	429.233	405.293	322.994
-14.7	1974.88	2326.08	2533.52	2127.09	1610.28	-14.7	2053.45	2172.17	2088.35	2488.37	2798.96	-14.7	1544.96	1115.65	1117.3	1906.71	1713.59	-14.7	385.82	434.817	369.411	354.946	278.322
0.5uM	3041.05	4103.58	4287.47	3090.33	3277.24	0.5uM	4003.3	5467.07	4367.38	3875.02	6244.46	0.5uM	1366.58	1238.55	1165.6	1737.18	1760.39	0.5uM	861.594	1144.21	862.885	697.944	655.607
1uM	4041.48	5027.38	5303.59	4510.4	4215.92	1uM	5568.94	7337.85	5239.42	5320.71	8441.94	1uM	1363.14	1252.82	1132.21	1696.48	1493.57	1uM	1262.92	1037.8	1026.7	1320.29	926.583
2uM	4451.56	5702.83	5348	6554.04	4943.49	2uM	6541.15	8143.03	6124.34	8285.96	9834.73	2uM	1350.09	1055.7	1116.35	1546.01	1419.9	2uM	1416.58	1007.89	1216.52	1731.47	1113.8
Conductance	680.459	729.058	952.56	754.756	620.091	Conductance	3087.12	4013	3615.51	4918.37	5391.51	Conductance	-70.8002	211.814	159.095	-13.5101	79.7931	Conductance	328.146	517.407	385.98	348.016	289.275
Condition	pmol/s/mg*	pmol/s/mg*	pmol/s/mg*	pmol/s/mg*	pmol/s/mg*	Condition	pmol/s/mg*	pmol/s/mg*	pmol/s/mg*	pmol/s/mg*	pmol/s/mg*	Condition	pmol/s/mg*	pmol/s/mg*	pmol/s/mg*	pmol/s/mg*	pmol/s/mg*	Condition	pmol/s/mg*	pmol/s/mg*	pmol/s/mg*	pmol/s/mg*	pmol/s/mg*
Mito	107.615	93.6523	104.746	88.6912	61.2316	Mito	150.795	118.176	68.4851	51.7799	39.5863	Mito	43.078	72.8685	23.2083	27.446	8.23576	Mito	19.972	27.9607	11.4789	27.6227	15.6145
G/M	403.426	570.481	392.046	484.152	309.433	G/M	499.302	507.64	426.308	511.288	445.748	G/M	489.339	564.195	417.635	413.769	314.873	G/M	103.117	124.087	92.1121	86.6031	66.8097
0.5uM	377.455	420.333	305.534	348.376	278.591	0.5uM	565.623	565.651	401.07	437.788	544.122	0.5uM	584.562	548.793	460.432	441.16	358.948	0.5uM	188.552	272.032	194.282	348.576	210.391
1uM	406.164	448.939	281.336	303.231	274.316	1uM	419.868	577.897	327.86	372.726	460.07	1uM	507.763	441.286	333.892	345.121	338.042	1uM	165.449	228.634	150.573	351.586	216.748
2uM	402.155	477.519	274.959	306.173	303.002	2uM	510.411	566.437	343.515	361.369	431.708	2uM	447.373	416.645	317.388	308.978	285.204	2uM	165.188	190.271	128.444	314.521	179.69
Condition	pmol/s/mg*	pmol/s/mg*	pmol/s/mg*	pmol/s/mg*	pmol/s/mg*	Condition	pmol/s/mg*	pmol/s/mg*	pmol/s/mg*	pmol/s/mg*	pmol/s/mg*	Condition	pmol/s/mg*	pmol/s/mg*	pmol/s/mg*	pmol/s/mg*	pmol/s/mg*	Condition	pmol/s/mg*	pmol/s/mg*	pmol/s/mg*	pmol/s/mg*	pmol/s/mg*
Mito	114.783	28.571	103.645	209.591	132.198	Mito	222.076	85.4367	28.7056	180.316	266.084	Mito	44.851	61.0511	45.3969	24.7192	35.9202	Mito	23.7758	21.214	19.5251	25.037	15.7034
Oct/M	5544.76	5469.27	5469.37	5402.75	4388.21	Oct/M	962.615	691.918	505.284	847.376	738.001	Oct/M	439.133	374.686	418.284	354.027	335.707	Oct/M	148.327	182.493	156.785	121.847	77.1539
-12.94	3530.04	4463.08	3705.73	3359.39	2397.33	-12.94	4385.1	4818.27	4934.61	4924.52	5808.31	-12.94	372.281	358.433	451.111	321.322	370.232	-12.94	241.046	271.46	303.039	235.919	150.061
-14.08	2743.53	3652.61	3263.79	3130.71	1931.02	-14.08	3967.71	4278.49	4436.36	4440.16	5017.31	-14.08	344.551	319.214	429.161	332.341	336.11	-14.08	194.91	211.239	244.651	190.657	121.951
-14.49	2210.57	2871.64	2588.07	2498.3	1740.07	-14.49	3694.7	3741.76	3231.15	3699.72	3950.47	-14.49	312.318	300.675	418.391	305.923	301.743	-14.49	171.886	203.163	214.977	152.607	99.8073
-14.7	2041.36	2547.71	2330.86	2136.9	1553.93	-14.7	3151	3326.64	2635.87	3261.97	3311.97	-14.7	289.621	274.017	399.576	332.409	267.066	-14.7	154.447	197.228	205.713	138.184	87.0862
0.5uM	3154.05	3262.35	2636.79	3140.7	2315.34	0.5uM	3984.2	3906.4	3165.42	4227.32	4344.9	0.5uM	361.353	323.562	455.229	351.054	326.922	0.5uM	195.877	232.379	253.609	186.739	111.873
1uM	4009.23	4270.97	2768.92	4045.31	2885.77	1uM	4086.4	3974.96	3567.88	4561.36	4650.78	1uM	373.048	328.992	482.948	358.954	353.189	1uM	316.697	250.968	303.654	343.148	198.809
2uM	5571.11	5274.39	4500.92	4627.49	3547.04	2uM	4295.99	4212.31	4524.28	5366.72	5195.6	2uM	372.97	290.005	436.108	333.177	320.165	2uM	354.862	462.402	621.279	574.308	414.473
Conductance	2099.34	2485.72	1703.06	1274.62	1070.71	Conductance	1100.41	1678.6	2536.92	1866.34	2849.82	Conductance	92.7187	93.5005	52.8789	17.7302	106.721	Conductance	111.683	115.205	142.086	131.08	79.3367
Condition	pmol/s/mg*	pmol/s/mg*	pmol/s/mg*	pmol/s/mg*	pmol/s/mg*	Condition	pmol/s/mg*	pmol/s/mg*	pmol/s/mg*	pmol/s/mg*	pmol/s/mg*	Condition	pmol/s/mg*	pmol/s/mg*	pmol/s/mg*	pmol/s/mg*	pmol/s/mg*	Condition	pmol/s/mg*	pmol/s/mg*	pmol/s/mg*	pmol/s/mg*	pmol/s/mg*
Mito	118.648	159.803	84.33	270.935	130.407	Mito	179.151	205.933	95.2337	186.305	248.076	Mito	61.3937	77.1708	41.2993	30.8911	45.0951	Mito	29.8007	29.1258	16.026	23.7793	22.6524
Oct/M	6360.33	6246.16	5685.96	4837.32	3696.5	Oct/M	855.893	862.133	328.978	864.509	819.897	Oct/M	405.838	409.431	305.486	321.508	303.729	Oct/M	179.335	179.722	133.373	119.782	87.9359
0.5uM	6436.12	5634.29	4551.06	5145.64	3566.62	0.5uM	2401.17	2088.65	779.235	2378.82	2742.35	0.5uM	428.87	411.299	248.023	427.407	339.21	0.5uM	510.443	501.322	382.073	395.447	296.954
1uM	6549.21	5539.97	4524.33	5160.22	3659.78	1uM	3492.87	3676.4	987.442	3953.66	4148.49	1uM	357.555	332.573	235.951	367.459	287.246	1uM	720.849	686.992	551.495	416.646	457.137
2uM	6714.36	6184.32	4816.26	5445.69	3895.79	2uM	3281.96	3941.68	780.572	4630.84	4751.34	2uM	369.343	262.703	223.292	292.749	257.667	2uM	1266.03	920.961	880.959	705.181	650.088
Condition	pmol/s/mg*	pmol/s/mg*	pmol/s/mg*	pmol/s/mg*	pmol/s/mg*	Condition	pmol/s/mg*	pmol/s/mg*	pmol/s/mg*	pmol/s/mg*	pmol/s/mg*	Condition	pmol/s/mg*	pmol/s/mg*	pmol/s/mg*	pmol/s/mg*	pmol/s/mg*	Condition	pmol/s/mg*	pmol/s/mg*	pmol/s/mg*	pmol/s/mg*	pmol/s/mg*
Mito	134.661	120.207	51.4044	145.285	131.353	Mito	132.087	102.175	38.3665	144.844	167.298	Mito	84.1458	78.3058	61.7138	115.356	114.124	Mito	40.8304	34.5318	40.0342	38.3117	49.1191
S/R	4327.91	4907.19	3417.74	4365.98	3236.27	S/R	1976.44	2342.69	1396.28	1936.57	1628.65	S/R	2704.7	3967.73	2377.8	2084.66	1656.68	S/R	471.516	539.16	553.437	399.525	342.192
-12.94	3412.85	4345.75	3116.45	3614.31	2780.23	-12.94	6319.55	6401.1	4629.91	6846.7	6747.88	-12.94	4685.88	5485.47	4169.89	5116.95	4567.74	-12.94	885.951	1479.41	1582.21	857.704	669.977
-14.08	3137.31	3648.62	2878.64	3402.02	2470.51	-14.08	5903.52	5632.55	3982.49	6711.94	6254.57	-14.08	4018.35	4623.55	3414.72	4488.46	3742.8	-14.08	751.69	1238.27	1373.97	722.755	579.766
-14.49	2746.43	3285.5	2532.67	3024.48	2323.78	-14.49	5230.58	5059.32	3547.02	6000.33	5373.36	-14.49	2962.09	3528.48	2880.99	3571.98	2885.91	-14.49	579.175	881.198	990.605	560.281	466.722
-14.7	2539.05	3141.63	2284.93	2735.97	2116.78	-14.7	4693.54	4653.55	3347.2	5377.86	4687.88	-14.7	2310.62	2682.28	2389.09	2849.2	2321.72	-14.7	509.282	709.913	817.048	485.096	395.467
0.5uM	2889.93	3305.63	2580.87	3024.19	2189.98	0.5uM	5512	5253.59	4008.29	6307.64	5584.44	0.5uM	3291.12	3891.56	2773.02	3705.2	3188.79	0.5uM	683.4	1104.64	1227.34	676.368	535.641
1uM	2928.34	3463.61	2410.82	3224.11	2274.76	1uM	5316.72	5205.09	3834.29	6316.51	5705.74	1uM	3506.77	3851.62	2800.82	3908.36	3330.71	1uM	954.131	1087.95	1299.11	962.932	651.778
2uM	2739.43	3187.42	2214.77	2995.47	2207.78	2uM	5167.62	5048.29	3722.89	6238.04	5629.26	2uM	3413.53	3734.83	2657.83	3811.25	3251.19	2uM	1678.85	1457.03	1348.4	1524.09	1116.51
Max	2928.34	3463.61	2580.87	3224.11	2274.76	Max	5512	5253.59	4008.29	6316.51	5705.74	Max	3506.77	3891.56	2800.82	3908.36	3330.71	Max	1678.85	1457.03	1348.4	1524.09	1116.51
Conductance	963.333	827.066	941.97	1053.19	541.318	Conductance	1908.93	1554.17	1029.82	2094.56	2475.03	Conductance	2729.91	3067.83	1605.79	2587.8	2264.3	Conductance	395.074	854.757	903.314	385.102	294.297
Condition	pmol/s/mg*	pmol/s/mg*	pmol/s/mg*	pmol/s/mg*	pmol/s/mg*	Condition	pmol/s/mg*	pmol/s/mg*	pmol/s/mg*	pmol/s/mg*	pmol/s/mg*	Condition	pmol/s/mg*	pmol/s/mg*	pmol/s/mg*	pmol/s/mg*	pmol/s/mg*	Condition	pmol/s/mg*	pmol/s/mg*	pmol/s/mg*	pmol/s/mg*	pmol/s/mg*
Mito	66.2751	167.114	104.281	168.554	177.304	Mito	88.5902	111.279	99.5181	71.3328	159.895	Mito	37.499	86.4074	172.594	85.5791	140.568	Mito	26.9278	34.3602	60.2699	47.4928	54.8441
S/R	4030.32	5551.66	4678.68	4049.58	2697.17	S/R	1766.52	2101.36	1572.14	1662.08	1579.78	S/R	3052.34	3222.28	3187.23	1969.35	2167.19	S/R	440.931	496.994	518.209	378.362	349.636
0.5uM	3865.18	5533.66	4329.73	4152.44	2746.28	0.5uM	3533.08	4927.73	3364.05	3930.93	4001.07	0.5uM	3791.89	3905.04	4415.36	3690.95	3991.43	0.5uM	1083.49	1360.87	1152.92	1095.59	1042.29
1uM	3747.71	5339.94	4140.71	3994.67	2601.63	1uM	5517.75	6957.24	5207.04	6304.18	6233.99	1uM	5034.29	4971.59	5980.02	5465.49	5698.97	1uM	1653.37	1976.42	1767.85	1568.48	1444.03
2uM	3382.31	4727.41	3757.67	3751.5	2460.77	2uM	5182.87	5476.26	5460.4	6277.35	6061.16	2uM	5408.71	4602.88	6925.51	6357.39	6051.94	2uM	1799.81	2063.43	2189.46	1855.3	1520.32
Max	3865.18	5533.66	4329.73	4152.44	2746.28	Max	5517.75	6957.24	5460.4	6304.18	6233.99	Max	5408.71	4971.59	6925.51	6357.39	6051.94	Max	1799.81	2063.43	2189.46	1855.3	1520.32
Condition	pmol/s/mg*	pmol/s/mg*	pmol/s/mg*	pmol/s/mg*	pmol/s/mg*	Condition	pmol/s/mg*	pmol/s/mg*	pmol/s/mg*	pmol/s/mg*	pmol/s/mg*	Condition	pmol/s/mg*	pmol/s/mg*	pmol/s/mg*	pmol/s/mg*	pmol/s/mg*	Condition	pmol/s/mg*	pmol/s/mg*	pmol/s/mg*	pmol/s/mg*	pmol/s/mg*
Mito	227.069	165.115	145.696	196.368	204.015	Mito	89.4786	82.3479	126.464	155.69	141.348	Mito	172.325	136.106	176.122	225.466	148.784	Mito	145.946	137.798	85.0578	161.487	140.086
S/R	3719.89	4615.84	3171.22	3794.41	3234.7	S/R	1677.55	2013.48	1593.32	2000.42	1507.39	S/R	1243.18	1388.83	1708.31	1728.5	1093.25	S/R	502.994	402.044	380.347	440.126	326.306
10uM D	3587.97	4408.91	3059.4	3684.19	3163.48	10uM D	3431.53	3817.34	3289.37	4072.39	3089.96	10uM D	2398.23	2433.84	3219.72	3167.16	1967.63	10uM D	653.587	570.433	540.181	605.705	431.158
500uM D	3270.18	4022.36	2927.02	3465.2	2958.79	500uM D	6238.65	6756.19	5902.6	7503.6	6069.96	500uM D	6062.02	6452.59	7601.97	7823.47	5040.41	500uM D	1006.51	999.004	849.511	966.293	676.847
0.5uM	3417.3	4040.66	3054.17	3634.7	3079.24	0.5uM	6048.42	6636.97	5893.8	7377.32	5974.5	0.5uM	6223.66	6372.81	7809.09	8013.51	5137.19	0.5uM	1460.24	1660.01	1374.93	1110.05	1025.6
1uM	3196.05	3858.75	2889.91	3495.61	2998.47	1uM	5790.69	6377.89	5714.61	7105.24	5819.16	1uM	5709.1	6133.7	7634.22	7811.8	5026.06	1uM	1603.74	1909.21	1773.84	1687.57	1255.45
2uM	2662.08	3439.55	2615.06	3151.63	2751.17	2uM	5152.35	5470.54	4864.84	6129.09	5213.75	2uM	5121.2	5346.17	6771.08	6877.13	4530.47	2uM	1943.61	1891.66	1782.32	1947.7	1324.71
Max	3417.3	4040.66	3054.17	3634.7	3079.24	Max	6048.42	6636.97	5893.8	7377.32	5974.5	Max	6223.66	6372.81	7809.09	8013.51	5137.19	Max	1943.61	1909.21	1782.32	1947.7	1324.71
JATP	pmol/s/mg*	pmol/s/mg*	pmol/s/mg*	pmol/s/mg*	pmol/s/mg*	JATP	pmol/s/mg*	pmol/s/mg*	pmol/s/mg*	pmol/s/mg*	pmol/s/mg*	JATP	pmol/s/mg*	pmol/s/mg*	pmol/s/mg*	pmol/s/mg*	pmol/s/mg*	JATP	pmol/s/mg*	pmol/s/mg*	pmol/s/mg*	pmol/s/mg*	pmol/s/mg*
Mito	377.676	125.029	39.5316	-536.399	75.3269	Mito	1048.03	374.755	897.791	1446.1	488.028	Mito	1783.47	927.648	384.73	1064.84	597.658	Mito	-281.883	645.743	104.516	163.465	73.0843
S/R	-203.63	252.473	48.8442	-209.151	98.5646	S/R	2578.71	2192.02	2323.7	2723.59	1870.65	S/R	1046.24	1536.06	1792.98	1833.7	1491.84	S/R	172.68	585.475	456.231	217.005	226.751
10uM D	243.995	365.086	277.378	166.747	460.622	10uM D	14182.1	11259.8	10256.7	13726.8	10180.3	10uM D	7017.18	7262.34	8144.22	8838.08	6929.19	10uM D	1741.44	2407.87	1872.59	1902.33	870.037
500uM D	1532.4	709.268	1005.03	1142.96	1111.35	500uM D	27917.6	20702.4	18209.8	23950.1	19414.9	500uM D	17053	18303.5	19452.4	20007.4	17474.2	500uM D	2405.22	3816.86	2977.54	3088.54	2418.54
Condition	P/O	P/O	P/O	P/O	P/O	Condition	P/O	P/O	P/O	P/O	P/O	Condition	P/O	P/O	P/O	P/O	P/O	Condition	P/O	P/O	P/O	P/O	P/O
Mito	0.831635	0.378612	0.135665	-1.3658	0.184611	Mito	5.85634	2.27544	3.54959	4.64415	1.72634	Mito	5.17475	3.40781	1.09222	2.36141	2.00847	Mito	-0.965708	2.34307	0.614381	0.506123	0.260856
S/R	-0.0273705	0.0273486	0.00770117	-0.0275605	0.0152355	S/R	0.768591	0.544336	0.729201	0.680754	0.620492	S/R	0.420792	0.553005	0.524782	0.530432	0.682294	S/R	0.171652	0.728124	0.599757	0.246526	0.347451
10uM D	0.0340017	0.0414032	0.0453321	0.0226301	0.0728031	10uM D	2.06644	1.47482	1.55907	1.68535	1.64732	10uM D	1.46299	1.49195	1.26474	1.39527	1.76079	10uM D	1.33222	2.11056	1.7333	1.57034	1.00895
500uM D	0.234299	0.0881657	0.171681	0.16492	0.187805	500uM D	2.23747	1.5321	1.54252	1.5959	1.59926	500uM D	1.40654	1.41831	1.27943	1.27868	1.73341	500uM D	1.19483	1.91033	1.7525	1.59814	1.78662
